# Supplementary material for: Continuous variation in herkogamy enhances the reproductive response of Lonicera implexa to spatial variation in pollinator assemblages
Source: AoB Plants. 2019 Dec 5;12(1):plz078. doi: 10.1093/aobpla/plz078 (PMC6969618; doi:10.1093/aobpla/plz078)
Supplement: plz078_suppl_Supplementary_Material_text [file plz078_suppl_supplementary_material_text.txt]

#Scripts - boxplots herkogamy distribution among popultions, 
	 - model herkogamy - corolla length
	 - model herkogamy - pollinator visits
	 - model herkogamy - autogamy
	 - model herkogamy - fruit set
	 - model herkogamy - seeds per fruit
	 - model herkogamy - seed weight
	 - model herkogamy - seed germination


#############################################################################################
#####Variation in the herkogamy index and its relationship with corolla length and width#####
#############################################################################################


#Data (data): Lonicera
#Variables: population (POpulation); plantID (plant identity); infloID	(inflorescence identity); herkoRela (Herkogamy index);corLength (corolla length); corWidth (corolla width)


##Subset of populations

dataB<-subset(data,data$population=="B")
dataE<-subset(data,data$population=="E")
dataST<-subset(data,data$population=="ST")

 
  ##Boxplots herkogamy for the three populations
  col=c("red","green","green","green","blue","green","red","blue","green","green","blue","green","green","green","green","blue","red","blue","blue","blue","green","red","blue","green","green","green","green","blue","blue","blue","green","green","green","red","green","green","blue","green","blue","green","green","red","blue","blue","red","green","blue","green","red","red","blue","blue","blue","green","green","blue","red","green","red","blue","green","blue","blue","red","red","red","red","red","red","blue","red","red","blue","red","red","red","blue","green","blue","red","red","red","green","blue","blue","red","red","blue","red","red","red","blue","green","red","blue","blue","green","blue","red","red","red","red","red","blue","red","red","blue","blue","blue")
  dev.new(height=200,width=200)
  boxplot(data$herkoRela~reorder(data$plantID,data$herkoRela,data=data),col=col,ylim=c(-20,10))
  axis(2, seq(0,25, 5), seq(0, 25, 5))
  
  dev.new(height=20,width=20)
  boxplot(dataB$herkoRela~reorder(dataB$plantID,dataB$herkoRela,data=dataB),ylim=c(-20,10),col="green")
  boxplot(dataE$herkoRela~reorder(dataE$plantID,dataE$herkoRela,data=dataE),ylim=c(-20,10),col="blue")
  boxplot(dataST$herkoRela~reorder(dataST$plantID,dataST$herkoRela,data=dataST),ylim=c(-20,10),col="red")
 
  
###Relationship between corolla length and herkogamy

###VIF
source('C:/.../Variance_Inflation_Factors.R')
corvif(cbind(data$corLength,data$corWidth))#no collinear

  library(nlme)
  library(lme4)
  str(data)
  data1 <- data[!is.na(data$corLength),]
  data2 <- data1[!is.na(data1$herkoRela),]
  data0 <- data2[!is.na(data2$corWidth),]
head(data0)
summary(data0)


M02 <- lmer(herkoRela~corLength*population+corWidth*population+(1|plantID/infloID),data=data0)
 Anova(M02, test.statistic='Chisq')
  drop1(M02,.~., test="Chisq") 
  
library(MuMIn)
  options(na.action = na.fail)
  ms.area.lm<-dredge(M02,fixed="population",rank="AICc",extra = c("R^2", F = function(x) summary(x)$fstatistic[[1]]))
  
#Best model

  M03 <- lmer(herkoRela~corLength*population+(1|plantID/infloID),data=data0)
  summary(M03)
   drop1(M03,.~., test="Chisq")

  

####Drawing Partial Residual Plots

# Interaction corolla length- population

##Subset of populations

dataB<-subset(data0,data0$population=="B")
dataE<-subset(data0,data0$population=="E")
dataST<-subset(data0,data0$population=="ST")

# Model Residuals

data0$RES<-residuals(M03)


#################
###Establiments##
##################

  curve (-1.99812+
           -0.02927*x+
           8.85973+
           -0.23044*x
                  
         ,add=T, 
         lty=1,
         lwd=3,
         xlab="Corolla length (mm)",
         ylab="Herkogamy index [stigma height-anther height (mm)]",
         ylim=c(-5,5),
         xlim=c(15, 45)) #
  text(35,4.5, cex = 1.3, labels = "Establiments", adj = c(0,0.5))


# Estimates to obtain partial residuals

estima<-(-1.99812+
           -0.02927*dataE$corLength+
           8.85973+
           -0.23044*dataE$corLength)


# Partial residuals

dataE$respar<-dataE$RES+estima


# Partial residuals (average and SE)

library(Hmisc)
library(Rmisc)
library(ggplot2)

SE.PRE<-summarySE(dataE, measurevar="respar", groupvars="plantID",na.rm=TRUE)
names(SE.PRE)

SE.PRLE<-summarySE(dataE, measurevar="corLength", groupvars=c("plantID"),na.rm=TRUE)
names(SE.PRLE)

SE.TOTE<-cbind(SE.PRE,SE.PRLE)

SE.TOTE$se

plot(SE.TOTE$longcor, SE.TOTE$respar, type="n", ylim=c(-5,5),xlim=c(5,45), xlab="Corolla length (mm)",
ylab="Herkogamy index [stigma height-anther height (mm)]",axes=T)
with (
  data = SE.TOTE
  , expr = errbar(corLength, respar, respar+se, respar-se, add=T)
)

##################
##### Son Tries###
##################

  curve  (-1.99812+
            -0.02927*x+
            7.79493+
            -0.16593*x, 
          ,add=T, 
		lty=1,
          lwd=3,xlab="Corolla length (mm)",
          ylab="Herkogamy index [stigma height-anther height (mm)]",
          ylim=c(-5,5),
          xlim=c(10, 45)) #para ST
  
  text(35,4.5, cex = 1.3, labels = "Son Tries", adj = c(0,0.5))


#  Estimates to obtain partial residuals

estima<- (-1.99812+
            -0.02927*dataST$corLength+
            7.79493+
            -0.16593*dataST$corLength)


# Partial residuals 

dataST$respar<-dataST$RES+estima


# Partial residuals (average and SE)

library(Hmisc)
library(Rmisc)
library(ggplot2)

SE.PRST<-summarySE(dataST, measurevar="respar", groupvars="plantID",na.rm=TRUE)
names(SE.PRST)

SE.PRLST<-summarySE(dataST, measurevar="corLength", groupvars=c("plantID"),na.rm=TRUE)
names(SE.PRLST)

SE.TOTST<-cbind(SE.PRST,SE.PRLST)

SE.TOTST$se

plot(SE.TOTST$longcor, SE.TOTST$respar, type="n", ylim=c(-5,5),xlim=c(5,45), xlab="Corolla length (mm)",
ylab="Herkogamy index [stigma height-anther height (mm)]",axes=T)
with (
  data = SE.TOTST
  , expr = errbar(corLength, respar, respar+se, respar-se, add=T)
)


################
###Banyalbufar##
################

  curve  (-1.99812+
            -0.02927*x,
          ,add=T, 
		lty=1,
          lwd=3,xlab="Corolla length (mm)",
          ylab="Herkogamy index [stigma height-anther height (mm)]",
          ylim=c(-5,5),
          xlim=c(5, 40))   #para B

  text(35,4.5, cex = 1.3, labels = "Banyalbufar", adj = c(0,0.5))


# Estimes to obtain partial residuals

estima<- (-1.99812+
            -0.02927*dataB$corLength)

# Partial residuals

dataB$respar<-dataB$RES+estima


# Partial residuals (average and SE)

library(Hmisc)
library(Rmisc)
library(ggplot2)

SE.PRB<-summarySE(dataB, measurevar="respar", groupvars="plantID",na.rm=TRUE)
names(SE.PRB)

SE.PRLB<-summarySE(dataB, measurevar="corLength", groupvars=c("plantID"),na.rm=TRUE)
names(SE.PRLB)

SE.TOTB<-cbind(SE.PRB,SE.PRLB)

SE.TOTB$se

plot(SE.TOTB$corLength, SE.TOTB$respar, type="n", ylim=c(-5,5),xlim=c(5,45), xlab="Corolla length (mm)",
ylab="Herkogamy index [stigma height-anther height (mm)]",axes=T)
with (
  data = SE.TOTB
  , expr = errbar(corLength, respar, respar+se, respar-se, add=T)
)


############################################################################
#####Relationship between the herkogamy index and pollinator visitation#####
############################################################################

##Data (data): Visits_herko
#Variables: Pob (Population); IndiID (plant identity); Arrivals_long (number of arrivals of long-tongue pollinators in an observation period to an individual plant);
#Arrivals_short(number of arrivals of short-tongue pollinators in an observation period to an individual plant); Herko (Herkogamy index);
#ProporLongTongue (proportion of arrivals of long tongue pollinators)


glm1<-glmer(cbind(Arrivals_long,Arrivals_short)~Herko*Pob+(1|IndiID),family=binomial(logit),data=data)
summary(glm1)
drop1(glm1,test="Chisq")


glm2<-glmer(cbind(Arrivals_long,Arrivals_short)~Herko+Pob+(1|IndiID),family=binomial(logit),data=data)
summary(glm2)
drop1(glm2,test="Chisq")## best one


##Drawing the curve


curve(exp(-1.42052-0.25118*x-0.81875)/(1+exp(-1.42052-0.25118*x-0.81875))
      
      ,add=T, 
      lty=1,
      lwd=3,
      xlab="Herkogamy index [stigma height-anther height (mm)]",
      ylab="Proportion of long-tongued visitors per census",
      ylim=c(0,1),
      xlim=c(-8,6)) #para 2700


### Average proportion of long-tongue visits per individual

library(Hmisc)
library(Rmisc)
library(ggplot2)

SE.PRE<-summarySE(data, measurevar="ProporLongTongue", groupvars="IndiID",na.rm=TRUE)
names(SE.PRE)

SE.PRLE<-summarySE(data, measurevar="Herko", groupvars=c("IndiID"),na.rm=TRUE)
names(SE.PRLE)

SE.TOTE<-cbind(SE.PRE,SE.PRLE)

SE.TOTE$se

plot(SE.TOTE$Herko, SE.TOTE$ProporLongTongue, type="n", ylim=c(0,1),xlim=c(-8,6), xlab="Herkogamy index [stigma height-anther height (mm)]",
ylab="Proportion of long-tongued visitors per census",axes=T)
with (
  data = SE.TOTE
  , expr = errbar(Herko, ProporLongTongue, ProporLongTongue+se, ProporLongTongue-se, add=T)
)


##########################################################################
##### Relationship between the herkogamy index and selfing capability#####
##########################################################################

## Data (data): AutogamyIndex
#Variables: herkoRela (Herkogamy index); Pob (population); AI (Autogamy index); Indiv (individual plant)

hist(data$AI)
library (car)

glm1<-glm(AI+2~herkoRela,family = Gamma(link=log),data=data)
summary(glm1)
drop1(glm1,test="Chisq")##Best one

glm2<-glm(AI+2~herkoRela*Pob,family = Gamma(link=log),data=data)
summary(glm2)
drop1(glm2,test="Chisq")

glm3<-glm(AI+2~herkoRela+Pob,family = Gamma(link=log),data=data)
summary(glm3)
drop1(glm3,test="Chisq")


##Plotting the curve

curve(exp(0.24139+
	0.05191*x-2)
      
      ,add=F, 
      lty=1,
      lwd=3,
      xlab="Herkogamy index [stigma height-anther height (mm)]",
      ylab="Autogamy Index (AI)",
      ylim=c(-1,1),
      xlim=c(-8,5)) #
points(data$herkoRela,data$AI,pch=19)


####################################
#####Plant reproductive success#####
####################################

##############
##Fruit set###
##############

##Data (data): Fruitset
#Variables: population (populations); indiID (indivisual plant); Nflowers (number of flowers); Nfruits (number of fruits); fruitset (fruit set); herkoRela (herkogamy index)


library(nlme)

data$Failure<-data$Nflowers-data$Nfruits


Model1 <- glm(cbind(Nfruits,Failure)~herkoRela*population, family=binomial, data=data)
summary(Model1)
drop1(Model1,.~., test="Chisq")


###Drawing the curve

##################
###Establiments###
##################

dataB<-subset(data,data$population=="B")
dataE<-subset(data,data$population=="E")
dataST<-subset(data,data$population=="ST")
  
curve (exp(-2.92156+
           0.02551*x+
            0.90478+
            0.04720*x)/(1+exp(-2.92156+
           0.02551*x+
            0.90478+
            0.04720*x))
                  
         ,add=F, #esto lo que hace es decir si a?ade o no a un gr?fico existente
         lty=1,
         lwd=3,
         xlab="Herkogamy index [stigma height-anther height (mm)]",
         ylab="Fruit set (fruits/flowers)",
         ylim=c(0,0.6),
         xlim=c(-10, 7)) #
  text(-10,0.55, cex = 1.3, labels = "Establiments", adj = c(0,0.5))

points(dataE$herkoRela,dataE$fruitset, pch=19)


##################
#####Son tries####
##################


   curve (exp(-2.92156+
           0.02551*x+
            0.10122+
            0.30372*x)/(1+exp(-2.92156+
           0.02551*x+
            0.10122+
            0.30372*x))
                  
         ,add=F, 
         lty=1,
         lwd=3,
         xlab="Herkogamy index [stigma height-anther height (mm)]",
         ylab="Fruit set (fruits/flowers)",
         ylim=c(0,0.6),
         xlim=c(-10, 7)) #para E
  text(-10,0.55, cex = 1.3, labels = "Son Tries", adj = c(0,0.5))

points(dataST$herkoRela,dataST$fruitset, pch=19)


##################
###Banyalbufar####
##################

  
   curve (exp(-2.92156+
           0.02551*x)/(1+exp(-2.92156+
           0.02551*x))
                  
         ,add=F, 
         lty=1,
         lwd=3,
         xlab="Herkogamy index [stigma height-anther height (mm)]",
         ylab="Fruit set (fruits/flowers)",
         ylim=c(0,0.6),
         xlim=c(-10, 7)) #para E
  text(-10,0.55, cex = 1.3, labels = "Banyalbufar", adj = c(0,0.5))

points(dataB$herkoRela,dataB$fruitset, pch=19)


#####################
##Seeds per flower###
#####################

#Data (data): Herko_seedset
##Variables: Population	(population); plantID (individual plant); seedset (seeds/flower); Herko (herkogamy index)

summary(data$seedset)

class(data$Herko)
data$Herko<-as.numeric(data$Herko)

data1<- data[!is.na(data$Population),]
data2<- data1[!is.na(data1$Herko),]
data3<- data2[!is.na(data2$plantID),]
data0<- data3[!is.na(data3$seedset),]

library(lme4)
M01<-glmer(seedset~Herko+(1|plantID),family=poisson(link=log), data=data0)
M02<-glmer(seedset~Herko+Population+(1|plantID),family=poisson(link=log), data=data0)
M03<-glmer(seedset~Herko*Population+(1|plantID),family=poisson(link=log), data=data0)


AIC(M01,M02,M03)##best model M02

summary(M02)
drop1(M02,test="Chisq")


################
##Seed weight### 
################

#####Data (data): Seed_weight&Germination
#Variables: Population (population); plantID (plant identity); infloID (inflorescence identity); fruitID (fruit identity); 
#SeedWeightmg (Seed weight in mg); SeedWeight (SeedWeightmg x 10000); germina (germination); Herko (herkogamy index)


data1<- data[!is.na(data$Population),]
data2<- data1[!is.na(data1$Herko),]
data3<- data2[!is.na(data2$plantID),]
data0<- data3[!is.na(data3$SeedWeight),]


library(lme4)
M01<-lmer(SeedWeight~Herko+(1|plantID/infloID/fruitID), na.action=na.omit, data=data0)
M02<-lmer(SeedWeight~Herko+Population+(1|plantID/infloID/fruitID), na.action=na.omit, data=data0)
M03<-lmer(SeedWeight~Herko*Population+(1|plantID/infloID/fruitID), na.action=na.omit, data=data0)


summary(M02)
drop1(M02,test="Chisq")


#####################
##Seed germination### 
#####################

#####Data (data): Seed_weight&Germination
#Variables: Population (population); plantID (plant identity); infloID (inflorescence identity); fruitID (fruit identity); 
#SeedWeightmg (Seed weight in mg); SeedWeight (SeedWeightmg x 10000); germina (germination); Herko (herkogamy index)

data1 <- data[!is.na(data$germina),]
data2 <- data1[!is.na(data1$Herko),]
data0 <- data2[!is.na(data2$SeedWeight),]

library(lme4)

M01<-glmer(germina~Herko+SeedWeight+Population+(1|plantID/infloID/fruitID),family=binomial(link=logit),data=data0)
summary (M01)
drop1(M01,.~.,test="Chisq")

M02<-glmer(germina~Herko+SeedWeight+(1|plantID/infloID/fruitID),family=binomial(link=logit),data=data0)
summary (M02)
drop1(M02,.~.,test="Chisq")

M03<-glmer(germina~Herko*Population+SeedWeight+(1|plantID/infloID/fruitID),family=binomial(link=logit),data=data0)
summary (M03)
drop1(M03,.~.,test="Chisq")

AIC(M01,M02,M03)#Best M02

##Drawing the curve

mean(data0$SeedWeight)

curve   (exp(-4.311947+
               -0.215814*x+
               0.021167*103.0862)/(1+exp(-4.311947+
               -0.215814*x+
                0.021167*103.0862))
         
         ,add=F, 
         lty=1,
         lwd=3,
         xlab="Herkogamy index [stigma height-anther height (mm)]",
         ylab="Seed germination",
         ylim=c(0,1),
         xlim=c(-6,6)
         #xlab="titulo de x",
         #ylab="titulo de y"
) 


#To plot average seed germination per individual

database<-aggregate(data0$germina,by=list(data0$plantID),FUN=sum)

names(database) <- c("xx", "yy")
database2<-aggregate(data0$germina,by=list(data0$plantID),FUN=length) 

dataRATE<-cbind (database, database2)

dataRATE$GERRATE<-dataRATE$yy/dataRATE$x


library(Hmisc)
library(Rmisc)
library(ggplot2)

SE.PRE<-summarySE(dataRATE, measurevar="GERRATE", groupvars="xx",na.rm=TRUE)
names(SE.PRE)

SE.PRLE<-summarySE(data0, measurevar="Herko", groupvars=c("xx"),na.rm=TRUE)
names(SE.PRLE)

SE.TOTE<-cbind(SE.PRE,SE.PRLE)

SE.TOTE$se

SE.TOTE1 <- SE.TOTE[!is.na(SE.TOTE$GERRATE),]
SE.TOTE0 <- SE.TOTE1[!is.na(SE.TOTE1$Herko),]

points(SE.TOTE0$Herko, SE.TOTE0$GERRATE, pch=19)


plot(SE.TOTE$Herko, SE.TOTE$GERRATE, type="n", ylim=c(0,1),xlim=c(-10,10), xlab="Herkogamy index [stigma height-anther height (mm)]",
ylab="Seed germination",axes=T)
with (
  data = SE.TOTE
  , expr = errbar(Herko, GERRATE, GERRATE+se,GERRATE-se, add=T)
)
