# Supplementary material for: Continuous variation in herkogamy enhances the reproductive response of Lonicera implexa to spatial variation in pollinator assemblages
Source: AoB Plants. 2019 Dec 5;12(1):plz078. doi: 10.1093/aobpla/plz078 (PMC6969618; doi:10.1093/aobpla/plz078)
Supplement: plz078_suppl_Supplementary_Material [file plz078_suppl_supplementary_material.xlsx]

## Sheet: Lonicera
population	plantID	infloID	herkoRela	corLength	corWidth
E	E38	E38RJ	NA	54.99	2.85
E	E38	E38RJ	NA	57.2	2.27
E	E38	E38RJ	NA	31.32	2.16
E	E38	E38AZ	NA	42.14	2.99
E	E38	E38AZ	NA	32.98	2.61
E	E32	E32AZ	3.17	29.07	2.61
E	E32	E32AZ	3.17	25.89	2.07
E	E32	E32AZ	3.17	28.12	2.63
E	E32	E32AZ	3.17	26.63	2.33
E	E32	E32AM	3.17	17.09	1.73
E	E32	E32AM	3.17	13.89	0.97
E	E32	E32AM	3.17	15.09	1.9
E	E32	E32AM	3.17	17.33	2
E	E32	E32RJ	3.17	20.59	2.31
E	E32	E32RJ	3.17	26.31	3.29
E	E32	E32RJ	3.17	21.4	2.7
E	E32	E32RJ	3.17	23.6	2.26
E	E32	E32AZ-RJ	3.17	25.73	2.22
E	E32	E32AZ-RJ	3.17	27.84	2.05
E	E32	E32AZ-RJ	3.17	25.63	2.43
E	E32	E32AZ-RJ	3.17	20.19	1.33
E	E32	E32AM-RJ	3.17	25.82	1.87
E	E32	E32AM-RJ	3.17	26.6	2.16
E	E32	E32AM-RJ	3.17	25.1	3.3
E	E32	E32AM-RJ	3.17	27.95	1.59
E	E30	E30RJ	4.55	22.98	2.73
E	E30	E30RJ	4.55	24.78	2.72
E	E30	E30RJ	4.55	24.07	2.4
E	E30	E30RJ	4.55	22.92	2.76
E	E30	E30AZ	4.55	25.04	2.08
E	E30	E30AZ	4.55	25.6	2.07
E	E30	E30AZ	4.55	26.38	2.89
E	E30	E30AZ	4.55	26.4	2.79
E	E30	E30AM	4.55	25.27	2.49
E	E30	E30AM	4.55	26.03	2.63
E	E30	E30AM	4.55	25.32	2.67
E	E30	E30AM	4.55	25.7	2.28
E	E6	E6RJ	NA	34.59	2.19
E	E6	E6RJ	NA	35.56	2.1
E	E6	E6RJ	NA	34.88	2.17
E	E6	E6RJ	NA	34.6	2.4
E	E6	E6AZ	NA	33.02	2.08
E	E6	E6AZ	NA	37.66	2.04
E	E6	E6AZ	NA	33.61	2.65
E	E6	E6AZ	NA	33.23	2.24
E	E30	E30RS	4.55	25.21	2.43
E	E30	E30RS	4.55	24.01	2.75
E	E30	E30RS	4.55	25.76	2.98
E	E30	E30RS	4.55	24.71	2.96
E	E30	E30BL	4.55	22.05	2.66
E	E30	E30BL	4.55	22.38	2.75
E	E30	E30BL	4.55	20.62	2.32
E	E30	E30BL	4.55	18.64	2.36
E	E49	E49AZ	5.21	19.45	2.28
E	E49	E49AZ	5.21	17.68	2.33
E	E49	E49AZ	5.21	22.28	2.13
E	E49	E49AZ	5.21	25.22	2.06
E	E49	E49RJ	5.21	22.22	2.07
E	E49	E49RJ	5.21	22.57	2.53
E	E49	E49RJ	5.21	26.01	2.85
E	E49	E49RJ	5.21	19.56	2.29
E	E49	E49RS	5.21	28.69	2.75
E	E49	E49RS	5.21	29.32	2.4
E	E49	E49RS	5.21	29.6	2.61
E	E49	E49RS	5.21	31.34	2.91
E	E49	E49BL	5.21	27.02	2.03
E	E49	E49BL	5.21	28.12	1.96
E	E49	E49BL	5.21	24.13	2.44
E	E49	E49BL	5.21	27.67	2.01
E	E49	E49AM	5.21	17.69	1.48
E	E49	E49AM	5.21	21.42	2.23
E	E49	E49AM	5.21	22.93	2.53
E	E49	E49AM	5.21	19.33	1.9
E	E56	E56RS	3.55	20	1.36
E	E56	E56RS	0	32.24	2.67
E	E56	E56RS	2.1	26.01	3.09
E	E56	E56RS	-0.42	30.09	2.06
E	E56	E56AM	0	23.13	1.81
E	E56	E56AM	1.48	29	1.92
E	E56	E56AM	1.6	24.33	2.02
E	E56	E56AM	1.6	22.85	2.06
E	E56	E56BL	0.79	31.42	2.42
E	E56	E56BL	-1.01	29.74	1.7
E	E56	E56BL	0	32.96	1.98
E	E56	E56BL	2.27	24.99	2.06
E	E55	E55RJ	5.11	31.21	2.24
E	E55	E55RJ	3.01	30.98	1.79
E	E55	E55RJ	6.28	31.43	2.05
E	E55	E55RJ	4	32.14	2.41
E	E55	E55RS	2.07	33.2	2.04
E	E55	E55RS	6.36	30.02	1.84
E	E55	E55RS	4.15	31.07	1.84
E	E55	E55RS	4.73	29.18	2.75
E	E55	E55AM	6.65	32.09	2.83
E	E55	E55AM	4.29	32.88	2.35
E	E55	E55AM	3.06	32.27	2.75
E	E55	E55AM	2.28	33.56	2.18
E	E55	E55AZ	2.76	33.09	2.99
E	E55	E55AZ	3.16	28.66	2.08
E	E55	E55AZ	5.73	24.35	2.75
E	E55	E55AZ	3.93	29.56	2.43
E	E55	E55BL	1.91	23.09	2.21
E	E55	E55BL	2.15	17.01	1.86
E	E55	E55BL	1.25	18.86	1.85
E	E55	E55BL	1.1	22.26	1.72
E	E54	E54BL	-1.03	34.63	2.85
E	E54	E54BL	-1.73	32.13	2.52
E	E54	E54BL	-2.15	33.9	2.77
E	E54	E54BL	-3.03	36.28	2.9
E	E54	E54AM	-3.48	35.01	2.09
E	E54	E54AM	-2.75	35.49	2.67
E	E54	E54AM	-1.4	33.53	2.63
E	E54	E54AM	0	31.66	2.27
E	E54	E54RS	-3.65	35.13	2.24
E	E54	E54RS	-4.45	34.3	2.22
E	E54	E54RS	0	33.39	2.11
E	E54	E54RS	-3.03	35.19	2.09
E	E54	E54RJ	-2.88	29.27	1.95
E	E54	E54RJ	-2.92	30.84	2.14
E	E54	E54RJ	0	28.4	2.15
E	E54	E54RJ	-1.73	31.24	1.92
E	E54	E54AZ	-2.48	33.31	2.2
E	E54	E54AZ	0	33.41	1.9
E	E54	E54AZ	-1.84	33.62	2.08
E	E54	E54AZ	0	32.52	2.07
E	E53	E53BL	-2.47	33.35	1.97
E	E53	E53BL	-2.31	33.02	2.51
E	E53	E53BL	-6.13	33.94	2.12
E	E53	E53BL	-2.85	34.63	2.1
E	E53	E53AZ	-4.97	28.72	2.15
E	E53	E53AZ	0	32.97	2.22
E	E53	E53AZ	-1.77	32.24	2.27
E	E53	E53AZ	-4.22	34.72	2.39
E	E53	E53RS	-5.7	34.58	2.13
E	E53	E53RS	-3.21	35.08	1.72
E	E53	E53RS	-5.22	32.12	2.22
E	E53	E53RS	-6.09	34.23	2.53
E	E53	E53RJ	0	24.78	1.87
E	E53	E53RJ	2.66	26.48	2.22
E	E53	E53RJ	0	22.27	2.18
E	E53	E53RJ	-2.44	29.49	2.05
E	E53	E53AM	0	28.65	2.07
E	E53	E53AM	0	31.08	2.54
E	E53	E53AM	0	29.05	2.36
E	E53	E53AM	0	32.61	2.11
E	E1	E1RJ	-2.94	31.2	3.06
E	E1	E1RJ	2.26	26.86	3.04
E	E1	E1RJ	-1.33	27.95	2.42
E	E1	E1RJ	0	25.81	2.36
E	E1	E1RS	-2.91	31.08	2.36
E	E1	E1RS	1.08	29.51	2.51
E	E1	E1RS	0	29.81	2.72
E	E1	E1RS	-2.04	31.66	2.81
E	E1	E1AM	-1.85	30.46	2.4
E	E1	E1AM	-2.71	32.28	2.48
E	E1	E1AM	-1.61	30.38	2.53
E	E1	E1AM	0	28.68	2.27
E	E1	E1AZ	0	28.44	2.34
E	E1	E1AZ	1.63	23.97	2.91
E	E1	E1AZ	-2.53	27.13	2.85
E	E1	E1AZ	1.04	28.99	2.45
E	E2	E2AZ	4.14	29.34	2.98
E	E2	E2AZ	6.94	29.23	2.46
E	E2	E2AZ	3.74	31.58	2.89
E	E2	E2AZ	4.27	30.14	2.28
E	E2	E2RS	4.41	31.13	2.16
E	E2	E2RS	4.41	29.72	2.55
E	E2	E2RS	0	23.72	4.11
E	E2	E2RS	5.9	29.61	2.49
E	E2	E2AM	1.47	23.61	2.55
E	E2	E2AM	1.96	26.57	2.16
E	E2	E2AM	0	28.91	2.43
E	E2	E2AM	0	29.35	2.07
E	E2	E2BL	1.05	23.25	2.06
E	E2	E2BL	2.39	13.47	2
E	E2	E2BL	4.67	16.83	2.15
E	E2	E2BL	0	22.23	2.29
E	E2	E2RJ	1.34	28.04	2.57
E	E2	E2RJ	1.48	27.33	2.41
E	E2	E2RJ	3.89	24.22	2.2
E	E2	E2RJ	4.47	26.6	2.29
E	E52	E52RJ	5.53	18.45	2.39
E	E52	E52RJ	6.41	21.19	2.49
E	E52	E52RJ	4.93	20.9	2.6
E	E52	E52RJ	4.35	14.9	2.17
E	E52	E52BL	4.88	22.02	2.68
E	E52	E52BL	6.23	23.77	2.56
E	E52	E52BL	4.15	25.88	2.9
E	E52	E52BL	4.92	25.65	2.91
E	E52	E52AM	5.69	20.8	3.11
E	E52	E52AM	6.47	19.83	2.17
E	E52	E52AM	4.45	20.55	2.79
E	E52	E52AM	6.46	19.28	2.51
E	E52	E52AZ	3.46	15.98	2.26
E	E52	E52AZ	4.2	19.58	2.96
E	E52	E52AZ	6.69	19.99	2.18
E	E52	E52AZ	5.07	15.76	2.05
E	E52	E52RS	5.8	25.41	3.34
E	E52	E52RS	3.6	26.89	2.1
E	E52	E52RS	5.24	23.89	2.63
E	E52	E52RS	4.24	21.47	2.73
E	E38	E38AM	-4.6	41.99	3.15
E	E38	E38AM	-4.8	42.67	2.91
E	E38	E38AM	-4.01	43.22	2.81
E	E38	E38AM	-5.85	31.92	2.52
E	E38	E38RS	-4.85	38.98	2.94
E	E38	E38RS	-6.27	43.09	2.98
E	E38	E38RS	-2.64	41.94	3.19
E	E38	E38RS	-6.21	39.58	2.6
E	E38	E38BL	-5.14	41.6	3.16
E	E38	E38BL	-4.4	41.63	3.2
E	E38	E38BL	-4.94	41.3	3.59
E	E38	E38BL	-8.33	43.69	3.69
E	E37	E37RJ	-3.11	38.3	2.35
E	E37	E37RJ	-2.15	33.39	2.75
E	E37	E37RJ	-4.12	38.31	2.72
E	E37	E37RJ	-1.07	34.92	2.63
E	E37	E37AZ	-3.94	30.79	1.99
E	E37	E37AZ	0	28.67	1.71
E	E37	E37AZ	-7.85	29.45	1.52
E	E37	E37AZ	-4.62	29.02	1.53
E	E29	E29RJ	-1.51	28.03	1.68
E	E29	E29RJ	-3.16	26.32	1.78
E	E29	E29RJ	0	27.05	1.85
E	E29	E29RJ	-3.26	32.75	2.2
E	E29	E29AM	0	26.17	2.21
E	E29	E29AM	-3.37	29.04	1.76
E	E29	E29AM	0	24.69	1.92
E	E29	E29AM	-5.26	23.11	1.87
E	E29	E29RS	-7.5	31.78	2.06
E	E29	E29RS	-4.63	33.26	1.9
E	E29	E29RS	-6.52	37.16	2.73
E	E29	E29RS	-7.54	37.84	4.75
E	E29	E29BL	-6.85	33.76	1.92
E	E29	E29BL	-3.91	34.6	2.3
E	E29	E29BL	-7.85	35.69	2.39
E	E29	E29BL	-6.25	33.86	2.3
E	E29	E29AZ	-11.18	39.96	2.89
E	E29	E29AZ	-10.15	41.3	2.43
E	E29	E29AZ	-11.32	39.29	2.26
E	E29	E29AZ	-9.43	39.49	2.57
E	E25	E25RJ	0	26.86	2.27
E	E25	E25RJ	-3.26	23.11	1.99
E	E25	E25RJ	-2.47	29.25	2.2
E	E25	E25RJ	0	25.6	2.01
E	E25	E25AZ	-6.94	37.1	2.9
E	E25	E25AZ	-5.07	34.55	2.7
E	E25	E25AZ	-1.69	32.86	2.64
E	E25	E25AZ	-1.57	34.95	2.4
E	E25	E25AM	-7.45	40.79	2.34
E	E25	E25AM	-8.28	41.53	2.78
E	E25	E25AM	-5.46	35	2.33
E	E25	E25AM	-7.4	42.37	2.97
E	E24	E24RJ	-3.76	31.91	2.71
E	E24	E24RJ	-2.58	33.09	2.93
E	E24	E24RJ	-4.09	32.5	2.68
E	E24	E24RJ	-4.39	33.84	2.9
E	E24	E24AZ	-3.04	30.52	3.03
E	E24	E24AZ	-3.45	33.42	2.52
E	E24	E24AZ	-1.37	28.53	2.41
E	E24	E24AZ	-2.43	31	2.98
E	E24	E24AM	-2.02	33.68	2.89
E	E24	E24AM	-2.89	31.83	2.78
E	E24	E24AM	-3.06	33.01	2.66
E	E24	E24AM	-2.79	33.31	2.74
E	E24	E24BL	-4.08	32.6	2.36
E	E24	E24BL	-3.8	33.05	2.41
E	E24	E24BL	-2.57	32.35	2.29
E	E24	E24BL	-3.01	32.05	2.19
E	E24	E24RS	-1.97	33.17	2.36
E	E24	E24RS	-2.25	32.06	2.71
E	E24	E24RS	-3.86	31.73	2.29
E	E24	E24RS	-1.31	32.55	2.62
E	E25	E25RS	-10.82	33.7	2.58
E	E25	E25RS	-2.31	27.69	2.07
E	E25	E25RS	-3.13	23.71	2.11
E	E25	E25RS	-3.1	26.57	1.73
E	E25	E25BL	-3.37	33.86	2.21
E	E25	E25BL	-3.64	33.87	2.28
E	E25	E25BL	-2.98	35.55	2.35
E	E25	E25BL	-3.37	35.3	2.34
E	E22	E22BL	-3.82	35.05	2.3
E	E22	E22BL	-2.34	35.9	2.43
E	E22	E22BL	-4.58	37.32	2.27
E	E22	E22BL	-3.02	34.86	2.88
E	E22	E22RS	-2.49	37.17	2.25
E	E22	E22RS	-6	35.09	2.13
E	E22	E22RS	-2.29	34.28	2.66
E	E22	E22RS	-3.23	34.85	2.42
E	E22	E22AM	-2.51	30.65	1.97
E	E22	E22AM	-2.64	33.48	2.26
E	E22	E22AM	-0.66	32.52	2.29
E	E22	E22AM	-6.22	35.57	1.77
E	E22	E22AZ	-3.68	35.04	2.46
E	E22	E22AZ	-2.72	32.28	2.58
E	E22	E22AZ	-4.61	37.23	2.4
E	E22	E22AZ	-6.93	31.73	2.18
E	E22	E22RJ	-6.02	35.96	2.72
E	E22	E22RJ	-5.67	37.47	3.02
E	E22	E22RJ	-8.44	36.35	2.56
E	E22	E22RJ	-6.25	37.38	2.39
E	E21	E21AZ	-4.31	35.59	2.52
E	E21	E21AZ	0.75	31.1	2.23
E	E21	E21AZ	0	37.21	2.84
E	E21	E21AZ	0	33.29	2.59
E	E21	E21RJ	0	29.81	2.22
E	E21	E21RJ	2.7	21.67	2.02
E	E21	E21RJ	1.97	28.75	2.33
E	E21	E21RJ	4.04	16.48	1.99
E	E21	E21AM	3.62	28.46	2.21
E	E21	E21AM	7.79	27.06	2.03
E	E21	E21AM	4.74	32.27	2.57
E	E21	E21AM	6.03	29.4	2.12
E	E21	E21BL	2.75	32.32	2.43
E	E21	E21BL	5.11	36.62	2.78
E	E21	E21BL	3.88	38.36	2.5
E	E21	E21BL	4.92	31.53	2.31
E	E21	E21RS	4.8	26.4	2.01
E	E21	E21RS	0	28.68	2.31
E	E21	E21RS	3.51	28.12	1.98
E	E21	E21RS	5.81	26.16	1.74
E	E20	E20RS	4.35	9.1	1.13
E	E20	E20RS	3.27	10.02	1.09
E	E20	E20RS	6.14	13.88	1.38
E	E20	E20RS	0	13.32	1.76
E	E20	E20RJ	-7.48	23.97	1.88
E	E20	E20RJ	-10.72	19.18	2.14
E	E20	E20RJ	-2.85	24.94	1.94
E	E20	E20RJ	-4.98	23.82	1.69
E	E20	E20AZ	2.01	27.67	1.38
E	E20	E20AZ	5.14	22.76	1.68
E	E20	E20AZ	2.48	22.01	1.63
E	E20	E20AZ	3.62	23.84	1.55
E	E20	E20BL	6.66	14.81	1.39
E	E20	E20BL	6.14	15.39	1.4
E	E20	E20BL	4.2	21.26	1.8
E	E20	E20BL	7.91	21.26	1.8
E	E20	E20AM	2.63	16.88	1.24
E	E20	E20AM	3.74	23.56	1.81
E	E20	E20AM	4.99	16.58	1.42
E	E20	E20AM	5.83	17.16	1.68
E	E15	E15RJ	-5.8	30.35	2.55
E	E15	E15RJ	-2.75	30.06	2.72
E	E15	E15RJ	-5.71	33.8	2.89
E	E15	E15RJ	-6.15	34.89	3.16
E	E15	E15AZ	-5.3	32.3	2.1
E	E15	E15AZ	0	31.48	2.12
E	E15	E15AZ	-3.57	32.12	2.39
E	E15	E15AZ	-4.99	32.73	2.38
E	E15	E15AM	-2.93	29.21	2.8
E	E15	E15AM	0	29.39	2.25
E	E15	E15AM	0	27.61	2.14
E	E15	E15AM	0	26.95	2.28
E	E15	E15BL	0	25.06	1.79
E	E15	E15BL	-4.94	32.36	2.43
E	E15	E15BL	-3.61	31.65	2.35
E	E15	E15BL	-3.76	31.63	2.29
E	E15	E15RS	-3.26	26.25	1.35
E	E15	E15RS	-3.18	31.72	2.55
E	E15	E15RS	0	25.2	2.16
E	E15	E15RS	0	23.19	1.55
E	E14	E14RJ	-1.99	26.94	2.24
E	E14	E14RJ	-2.92	26.15	2.16
E	E14	E14RJ	-1.63	29.39	2.33
E	E14	E14RJ	-1.7	25.88	2.23
E	E14	E14AZ	-5.12	29.34	2.49
E	E14	E14AZ	-5.32	31.5	2.31
E	E14	E14AZ	-5.14	27.23	2.2
E	E14	E14AZ	-5.64	27.95	2.25
E	E14	E14AM	-6.69	27.48	2.06
E	E14	E14AM	-5.07	28.26	2.02
E	E14	E14AM	-3.2	27.49	1.93
E	E14	E14AM	0	21.86	2.05
E	E13	E13RJ	-1.54	30.59	2.1
E	E13	E13RJ	0	26.97	2
E	E13	E13RJ	0	25.66	2.07
E	E13	E13RJ	2.32	24.09	1.9
E	E13	E13AZ	4.22	21.1	1.99
E	E13	E13AZ	3.68	26.5	2.05
E	E13	E13AZ	4.46	21.54	1.84
E	E13	E13AZ	6.66	24.38	2.13
E	E13	E13AM	5.52	20.55	2.55
E	E13	E13AM	0	24.44	2.05
E	E13	E13AM	4.56	25.24	2.42
E	E13	E13AM	4.27	28.64	2.5
E	E13	E13BL	4.42	23.2	2.15
E	E13	E13BL	2.52	22.62	1.97
E	E13	E13BL	5.88	23.37	2
E	E13	E13BL	5.81	21.65	1.87
E	E13	E13RS	1.64	25.98	2.07
E	E13	E13RS	1	27.91	2.15
E	E13	E13RS	1.46	27.46	2.17
E	E13	E13RS	2	27.41	2.15
E	E6	E6AM	-5.46	36.01	2.55
E	E6	E6AM	-5.59	34.26	2.59
E	E6	E6AM	-4.65	35.92	2.56
E	E6	E6AM	-8.57	35.83	2.4
E	E6	E6BL	-4.31	35.34	2.72
E	E6	E6BL	0	29.39	2.37
E	E6	E6BL	-3.87	34.48	2.41
E	E6	E6BL	-2.74	33.77	2.54
E	E6	E6RS	-5.22	33.34	1.25
E	E6	E6RS	-3.25	31.14	1.41
E	E6	E6RS	-2.5	28.21	1.47
E	E6	E6RS	-3.08	30.48	2.67
E	E4	E4AZ	0	30.07	2.64
E	E4	E4AZ	-1.14	31.14	2.27
E	E4	E4AZ	0	31	2.74
E	E4	E4AZ	0	30.5	2.32
E	E4	E4BL	-4.46	24.77	2.36
E	E4	E4BL	-3.17	30.54	2.65
E	E4	E4BL	-0.48	24.43	2.24
E	E4	E4BL	2.55	26.36	1.32
E	E4	E4AM	-2.24	33.42	2.23
E	E4	E4AM	-3.8	34.86	2.82
E	E4	E4AM	-1.88	30.92	2.41
E	E4	E4AM	-9.53	33.69	2.02
E	E4	E4RJ	0	30.18	2.33
E	E4	E4RJ	0	26.08	2.24
E	E4	E4RJ	0	26.23	2
E	E4	E4RJ	-3.66	29.11	2.21
E	E4	E4RS	0	30.57	2.04
E	E4	E4RS	0	28.06	1.76
E	E4	E4RS	0	32.6	2.18
E	E4	E4RS	0	32.58	2.2
E	E1	E1BL	-3.16	31.14	2.35
E	E1	E1BL	-4.36	31.95	2.75
E	E1	E1BL	-2.39	30.08	2.2
E	E1	E1BL	0	28.83	2.72
E	E56	E56RJ	-0.94	35.75	2
E	E56	E56RJ	-2.61	33.78	1.83
E	E56	E56RJ	-2.05	33.45	1.7
E	E56	E56RJ	-2.27	33.14	1.87
E	E56	E56AZ	-2.15	30.65	1.86
E	E56	E56AZ	-5.36	25.94	1.89
E	E56	E56AZ	0	28.4	1.89
E	E56	E56AZ	1.54	21.84	1.22
E	E51	E51RJ	-1.91	21.12	1.81
E	E51	E51RJ	0.42	20.72	1.61
E	E51	E51RJ	0	23.88	2.5
E	E51	E51RJ	0	21.4	2.33
E	E51	E51AZ	0	20.21	1.73
E	E51	E51AZ	0	21.71	1.84
E	E51	E51AZ	0	20.67	1.67
E	E51	E51AZ	-1.54	19.29	1.55
E	E51	E51AM	-1.25	21.83	1.84
E	E51	E51AM	-0.92	25.22	2.1
E	E51	E51AM	-0.87	22.5	1.7
E	E51	E51AM	-1.45	23.08	1.66
E	E51	E51BL	-1.96	23.8	1.68
E	E51	E51BL	-2.07	24.57	1.6
E	E51	E51BL	-1.16	23.04	1.94
E	E51	E51BL	0	22.12	2.28
E	E51	E51RS	0	20.8	1.76
E	E51	E51RS	0	21.58	2.08
E	E51	E51RS	0	20.45	1.78
E	E51	E51RS	0	20.66	1.58
E	E47	E47RJ	-1.59	25.82	1.85
E	E47	E47RJ	-1.38	27.96	1.94
E	E47	E47RJ	0	25.96	2.05
E	E47	E47RJ	-2	24.25	1.98
E	E47	E47AZ	1.19	23.7	1.76
E	E47	E47AZ	0	22.79	1.95
E	E47	E47AZ	0	23.67	2.22
E	E47	E47AZ	0	23.03	1.83
E	E47	E47AM	2.55	25.86	2.33
E	E47	E47AM	2.26	27.18	2.23
E	E47	E47AM	1.85	27.67	2.15
E	E47	E47AM	2.41	28.04	2.09
E	E47	E47RS	1.62	24.77	2.12
E	E47	E47RS	1.93	24.48	2.32
E	E47	E47RS	0	26.99	2.16
E	E47	E47RS	1.89	25.49	2.83
E	E47bis	E47bisRJ	-1.4	29.16	2.16
E	E47bis	E47bisRJ	-0.93	31.77	1.96
E	E47bis	E47bisRJ	-2.1	33.09	2.78
E	E47bis	E47bisRJ	-2.91	30.99	2.95
E	E47bis	E47bisAZ	0	27.51	2.2
E	E47bis	E47bisAZ	0	27.33	2.26
E	E47bis	E47bisAZ	0	28.01	2.05
E	E47bis	E47bisAZ	0	29.75	2.2
E	E47bis	E47bisAM	-1.65	26.84	2.2
E	E47bis	E47bisAM	-1.03	28.95	1.89
E	E47bis	E47bisAM	-5.1	29.22	2.44
E	E47bis	E47bisAM	-2.16	29.22	2.44
E	E47bis	E47bisBL	-4.84	28.42	2.13
E	E47bis	E47bisBL	-2.04	30.36	2.4
E	E47bis	E47bisBL	0	29.58	2.16
E	E47bis	E47bisBL	0	31.31	2.32
E	E47bis	E47bisRS	0	28.18	1.82
E	E47bis	E47bisRS	0	29.04	2.11
E	E47bis	E47bisRS	0	27.41	1.91
E	E47bis	E47bisRS	0	28.93	1.69
E	E46	E46RJ	-3.2	30.13	2.14
E	E46	E46RJ	-4.33	33.86	2.48
E	E46	E46RJ	-3.37	33.26	1.98
E	E46	E46RJ	-5.84	30.45	2.17
E	E46	E46AZ	-4.46	33.22	1.65
E	E46	E46AZ	-5.64	33.65	2.18
E	E46	E46AZ	-3.79	33.05	2.22
E	E46	E46AZ	-5.99	30.63	1.37
E	E46	E46AM	-4.53	33.34	2.06
E	E46	E46AM	-4.8	31.91	1.64
E	E46	E46AM	-2.21	29.54	2.28
E	E46	E46AM	-0.22	31.07	1.96
E	E46	E46BL	-5.31	33.17	2.48
E	E46	E46BL	-5.25	34.86	1.8
E	E46	E46BL	-2.62	29.69	1.99
E	E46	E46BL	-1.59	28.94	1.71
E	E46	E46RS	-6.12	32.98	1.99
E	E46	E46RS	-6.86	34.01	2.16
E	E46	E46RS	-5.3	34.95	2.24
E	E46	E46RS	-3.82	33.83	2.08
E	E45	E45RJ	-0.98	31.92	2.5
E	E45	E45RJ	-1.7	30.57	2.27
E	E45	E45RJ	0	28.19	2.14
E	E45	E45RJ	0	26.97	2.14
E	E45	E45AZ	0	30.49	2.3
E	E45	E45AZ	0	24.39	3.54
E	E45	E45AZ	2	29.91	2.22
E	E45	E45AZ	0	28.04	2.28
E	E45	E45AM	1.24	25.69	1.45
E	E45	E45AM	0	28.61	2.44
E	E45	E45AM	0.76	22.23	2.52
E	E45	E45AM	2.58	26.95	2
E	E45	E45BL	1.44	29.55	2.27
E	E45	E45BL	2.14	28.36	2.74
E	E45	E45BL	2.25	29.39	2.27
E	E45	E45BL	5.53	24.7	2.15
E	E45	E45RS	4.68	29.26	2.39
E	E45	E45RS	4.34	26.89	2.19
E	E45	E45RS	4.4	27.09	2.65
E	E45	E45RS	4.61	21.34	2.2
E	E44	E44RJ	3.78	23.09	1.86
E	E44	E44RJ	0	26.08	1.7
E	E44	E44RJ	2.35	25.14	1.85
E	E44	E44RJ	1.64	24.05	1.89
E	E44	E44AZ	0	29.38	1.79
E	E44	E44AZ	0	25.15	2.39
E	E44	E44AZ	-4.14	25.71	2.02
E	E44	E44AZ	0	25.81	1.97
E	E44	E44AM	0	25.66	1.53
E	E44	E44AM	0	27.51	1.99
E	E44	E44AM	0	27.59	2.35
E	E44	E44AM	0	27.63	2.12
E	E44	E44BL	0	25.6	1.92
E	E44	E44BL	2	26.81	2.52
E	E44	E44BL	0	26.62	2.16
E	E44	E44BL	0	25.71	2.21
E	E44	E44RS	0	24.63	1.95
E	E44	E44RS	0	23.39	2.34
E	E44	E44RS	0	24.19	1.95
E	E44	E44RS	0	24.66	2.3
E	E40	E40AZ	2.31	26.6	2.08
E	E40	E40AZ	0	30	2
E	E40	E40AZ	1.38	27.1	2.11
E	E40	E40AZ	0	22.26	1.83
E	E40	E40AM	1.6	28.71	2.15
E	E40	E40AM	2.31	25.78	2.36
E	E40	E40AM	2.05	28.14	2.08
E	E40	E40AM	2.2	26.14	2.28
E	E40	E40BL	2.83	21.41	1.51
E	E40	E40BL	2.84	23.58	1.96
E	E39	E39RJ	1.08	25.35	2.07
E	E39	E39RJ	2.2	23.39	1.96
E	E39	E39RJ	1.04	25.9	2
E	E39	E39RJ	1.31	25.04	2.17
E	E39	E39AZ	0	22.43	1.51
E	E39	E39AZ	1.3	24.17	1.92
E	E39	E39AZ	2.75	23.19	1.6
E	E39	E39AZ	1.25	25.1	1.56
E	E39	E39AM	1.47	25.55	1.68
E	E39	E39AM	1.1	25.72	1.94
E	E39	E39AM	2.75	22.36	1.87
E	E39	E39AM	3.51	20.74	1.65
E	E39	E39BL	0	25	2.2
E	E39	E39BL	0	27.71	1.54
E	E39	E39BL	0	26.02	1.9
E	E39	E39BL	2.82	19.75	1.13
E	E39	E39RS	1.16	25.35	1.85
E	E39	E39RS	0	24.4	1.27
E	E39	E39RS	0.88	24.5	1.66
E	E39	E39RS	0	21.19	1.74
E	E37	E37AM	-4.55	37.49	2.76
E	E37	E37AM	-5.12	35.6	2.43
E	E37	E37AM	-6.37	37.93	2.3
E	E37	E37AM	-4.47	37.23	2.86
E	E37	E37BL	-5.02	30.94	1.83
E	E37	E37BL	-4.57	32.51	2.14
E	E37	E37BL	-2.63	33.09	1.77
E	E37	E37BL	-1.27	29.2	1.88
E	E37	E37RS	-1.08	28.13	1.53
E	E37	E37RS	0	29.05	1.75
E	E37	E37RS	0	30.08	2.12
E	E37	E37RS	2.64	21.95	1.42
E	E33	E33RJ	-4	32.5	2.18
E	E33	E33RJ	-4.17	30.11	2.43
E	E33	E33RJ	-4.37	29.52	2.42
E	E33	E33RJ	-2.68	31.63	1.99
E	E33	E33AZ	4.49	20.34	2.24
E	E33	E33AZ	4.58	22.71	2.32
E	E33	E33AZ	7.51	20.31	2.19
E	E33	E33AZ	7.5	18.86	1.79
E	E33	E33AM	0	29.51	2.29
E	E33	E33AM	-2.09	32.62	2.36
E	E33	E33AM	-6.08	33.28	2.23
E	E33	E33AM	-1.93	34.25	2.26
E	E31	E31RJ	2.66	24.44	2.1
E	E31	E31RJ	-1.55	23.56	1.57
E	E31	E31RJ	1	22.7	2.15
E	E31	E31RJ	1.71	20.47	2.1
E	E31	E31RS	3	22.23	2.2
E	E31	E31RS	-2.28	20.43	2.07
E	E31	E31RS	-1.12	26.45	2.04
E	E31	E31RS	0	27.23	2.08
E	E31	E31AZ	-1.45	27.19	1.9
E	E31	E31AZ	-0.94	24.82	1.89
E	E31	E31AZ	-2.27	23.47	2.03
E	E31	E31AZ	-0.92	25.05	1.99
E	E31	E31AM	-2.74	28.83	2.24
E	E31	E31AM	0	26.28	2.07
E	E31	E31AM	0	27.59	2.19
E	E31	E31AM	0	28.37	2.1
E	E31	E31BL	0	26.55	2.87
E	E31	E31BL	0	22.29	1.79
E	E31	E31BL	-0.91	26.43	2.11
E	E48	E48RJ	0	25.65	2.21
E	E48	E48RJ	1.52	24.4	2.33
E	E48	E48RJ	4.34	11.88	2.35
E	E48	E48RJ	0	26.76	2
E	E48	E48AM	2.56	16.02	1.7
E	E48	E48AM	0	19.12	1.99
E	E48	E48AM	2.53	15.81	1.39
E	E48	E48AM	0	17.73	1.67
E	E48	E48BL	0	19.23	1.84
E	E48	E48BL	0	22.69	1.97
E	E48	E48BL	2.24	22.58	2.07
E	E48	E48BL	0	24.83	2.36
E	E48	E48RS	0	19.63	2.1
E	E48	E48RS	1.89	15.21	1.71
E	E48	E48RS	0	22.52	2.01
E	E48	E48RS	0	23.48	1.81
E	E48	E48AZ	4.01	16.86	1.85
E	E48	E48AZ	0	19.51	1.58
E	E48	E48AZ	2.44	22.47	1.77
E	E48	E48AZ	0	24.03	1.86
E	E23	E23RJ	-2.71	27.13	2.22
E	E23	E23RJ	-2.82	27.95	2.13
E	E23	E23RJ	-2.09	25.8	2.43
E	E23	E23RJ	-2.1	28.79	2.51
E	E23	E23AZ	-1.64	27.56	2.29
E	E23	E23AZ	0	25.84	2.21
E	E23	E23AZ	-0.93	25.07	2.21
E	E23	E23AZ	-2.11	26.7	2.14
E	E23	E23AM	0	27.24	1.74
E	E23	E23AM	0	28.24	1.98
E	E23	E23AM	-1.74	30.18	2.15
E	E23	E23AM	0	29.38	1.95
E	E23	E23BL	-2.48	24.6	1.99
E	E23	E23BL	1.82	20.76	2.06
E	E23	E23BL	-2.35	24.31	1.92
E	E23	E23BL	-1.26	25.23	2.08
E	E23	E23RS	-2.68	24.74	1.93
E	E23	E23RS	-2.28	26	2.66
E	E23	E23RS	-1.42	24.67	1.61
E	E23	E23RS	-1.24	24.84	2.02
E	E7	E7RJ	-6.33	38.44	2.36
E	E7	E7RJ	-6.11	41.09	2.03
E	E7	E7RJ	-4.74	42.31	2.51
E	E7	E7RJ	-3.01	40.06	2.25
E	E7	E7AZ	-7.4	38.39	2.2
E	E7	E7AZ	-6.31	36.01	1.92
E	E7	E7AZ	-5.24	35.2	1.89
E	E7	E7AZ	-7.14	38.7	2.15
E	E7	E7AM	-7.43	35.02	1.63
E	E7	E7AM	-6.36	38.75	2.12
E	E7	E7AM	-8.2	36.57	2.18
E	E7	E7AM	-5.68	37.32	1.76
E	E7	E7BL	-5.98	42.12	2.33
E	E7	E7BL	-4.24	41.86	1.58
E	E7	E7BL	-7.43	45.14	2.14
E	E7	E7BL	-5.67	43.52	1.68
E	E7	E7RS	-6.21	35.72	1.68
E	E7	E7RS	-5.98	35.56	1.58
E	E7	E7RS	-9.13	36.37	1.65
E	E7	E7RS	-7.52	25.29	2.15
E	E50	E50BL	0	29.15	1.86
E	E50	E50BL	-2.01	29.34	1.54
E	E50	E50BL	-2.33	28.33	1.79
E	E50	E50BL	0	28.99	1.53
E	E42	E42RS	-2.91	21.99	1.7
E	E42	E42RS	-2.35	21.62	2.08
E	E42	E42AM	2.88	22.49	2.35
E	E42	E42BL	1.35	24.63	2.02
E	E42	E42BL	0	26.82	2.4
E	E42	E42BL	0	18.65	1.93
E	E42	E42BL	-1.27	25.8	2.59
E	E42	E42RJ	-2.29	27.92	2.46
E	E42	E42RJ	-1.73	29.72	2.52
E	E42	E42RJ	-2.59	28.78	2.47
E	E42	E42RJ	-2.2	30.22	2.51
ST	ST15	ST15BL	0	28.61	1.57
ST	ST15	ST15BL	2.55	27.71	2.33
ST	ST15	ST15BL	4.8	23.7	2.4
ST	ST15	ST15BL	1.9	26.68	2.08
ST	ST15	ST15AM	0	33.9	2.42
ST	ST15	ST15AM	0	36.02	1.56
ST	ST15	ST15AM	7.1	26.12	1.69
ST	ST15	ST15AM	0	32.94	1.72
ST	ST15	ST15AZ	-1.44	29.02	1.92
ST	ST15	ST15AZ	2.21	24.25	1.49
ST	ST15	ST15AZ	0	30.24	1.59
ST	ST15	ST15AZ	-1.18	30.47	1.36
ST	ST15	ST15RJ	2.63	27.67	1.44
ST	ST15	ST15RJ	3.08	29.71	2.59
ST	ST15	ST15RJ	2.1	29.33	2.1
ST	ST15	ST15RJ	2.57	23.46	1.86
ST	ST15	ST15RS	0	22.81	2.04
ST	ST15	ST15RS	0	28.66	1.6
ST	ST15	ST15RS	0	26.96	1.46
ST	ST15	ST15RS	2.47	21.28	1.8
ST	ST22	ST22BL	0	33.48	1.83
ST	ST22	ST22BL	-1.74	33.44	1.95
ST	ST22	ST22BL	-2.88	31.4	1.8
ST	ST22	ST22BL	-2.04	32.24	2.87
ST	ST22	ST22AM	1.55	28.87	1.99
ST	ST22	ST22AM	27.7	27.25	1.73
ST	ST22	ST22AM	3.16	27.48	1.82
ST	ST22	ST22AM	2.47	30.18	1.34
ST	ST22	ST22AZ	-2.88	32.64	2.01
ST	ST22	ST22AZ	-2.85	32.37	1.99
ST	ST22	ST22AZ	-2.32	31.81	2.06
ST	ST22	ST22AZ	0	30.31	1.97
ST	ST22	ST22RJ	2.71	30.05	1.62
ST	ST22	ST22RJ	5.59	26.08	1.74
ST	ST22	ST22RJ	3.64	30.41	1.59
ST	ST22	ST22RJ	3.88	25.34	1.71
ST	ST22	ST22RS	5.35	35.37	2.16
ST	ST22	ST22RS	0	36.99	2.44
ST	ST22	ST22RS	-3.14	37.73	2.4
ST	ST22	ST22RS	4.05	35.15	1.94
ST	ST21	ST21RJ	0	35.05	2.23
ST	ST21	ST21RJ	0	33.13	2.31
ST	ST21	ST21RJ	0	32.64	3.24
ST	ST21	ST21RJ	0	33.14	2.42
ST	ST21	ST21AM	3.26	28.14	2.19
ST	ST21	ST21AM	2.75	29.44	2.57
ST	ST21	ST21AM	2.87	28.44	2.04
ST	ST21	ST21AM	4.53	22.62	2.05
ST	ST21	ST21BL	1.32	30.49	2.33
ST	ST21	ST21BL	-1.87	33.48	1.83
ST	ST21	ST21BL	1.61	30.62	2.15
ST	ST21	ST21BL	1.89	32.12	2.12
ST	ST21	ST21AZ	9.12	26.88	2.35
ST	ST21	ST21AZ	0.74	29.5	2.55
ST	ST21	ST21AZ	1.25	32.53	2.26
ST	ST21	ST21AZ	2.03	29.77	2.09
ST	ST21	ST21RS	1.78	21.53	2.35
ST	ST21	ST21RS	0	25.89	2.24
ST	ST21	ST21RS	0	24.56	2.34
ST	ST21	ST21RS	0	27.25	2.73
ST	ST27	ST27RJ	4.62	18.21	1.21
ST	ST27	ST27RJ	6.66	12.88	1.25
ST	ST27	ST27RJ	5.16	12	1.51
ST	ST27	ST27RJ	3.76	18.29	1.33
ST	ST27	ST27AM	0	28.34	1.89
ST	ST27	ST27AM	0	29.85	1.9
ST	ST27	ST27AM	2.5	28.25	1.43
ST	ST27	ST27AM	1.94	24.66	2.03
ST	ST27	ST27RS	1.26	24.78	1.72
ST	ST27	ST27RS	1.87	24.55	2
ST	ST27	ST27RS	1.99	25.06	1.94
ST	ST27	ST27RS	0	23.96	2.01
ST	ST27	ST27BL	3.26	19.33	2.04
ST	ST27	ST27BL	4.82	22.39	1.82
ST	ST27	ST27BL	6.09	16.11	1.42
ST	ST27	ST27AZ	5.37	25.64	1.93
ST	ST27	ST27AZ	8.34	20.31	1.97
ST	ST27	ST27AZ	2.88	22.16	1.44
ST	ST26	ST26RJ	2.15	28.32	2.84
ST	ST26	ST26RJ	1.74	29.38	2.94
ST	ST26	ST26RJ	1.5	28.66	3.03
ST	ST26	ST26RJ	1.58	29.45	3.11
ST	ST26	ST26AM	0	31.46	2.6
ST	ST26	ST26AM	0	30.98	2.74
ST	ST26	ST26AM	2.41	27.1	2.62
ST	ST26	ST26AM	0	30.31	2.36
ST	ST26	ST26RS	0	30.72	2.52
ST	ST26	ST26RS	1.35	28.44	3.03
ST	ST26	ST26BL	2.9	20.04	2.06
ST	ST26	ST26BL	3.78	16.07	1.57
ST	ST26	ST26BL	2.43	14.11	1.91
ST	ST26	ST26BL	3.64	15.11	1.91
ST	ST26	ST26AZ	0	30.51	2.89
ST	ST26	ST26AZ	0	32.14	2.23
ST	ST26	ST26AZ	-4.09	34.52	1.29
ST	ST26	ST26AZ	-1.8	32.39	2.21
ST	ST5	ST5AM	4.01	19.84	1.74
ST	ST5	ST5AM	4.76	18.55	1.35
ST	ST5	ST5AM	2.83	16.76	1.26
ST	ST5	ST5AM	-1.4	16.88	1.73
ST	ST5	ST5RJ	0	22.26	1.53
ST	ST5	ST5RJ	4.18	18.56	2.01
ST	ST5	ST5RJ	7.7	19.43	1.6
ST	ST5	ST5RJ	7.19	19.66	1.92
ST	ST5	ST5BL	1.14	28.36	1.98
ST	ST5	ST5BL	0.63	25.36	2.01
ST	ST5	ST5BL	1.76	26.22	1.76
ST	ST5	ST5BL	2.95	24.51	2.17
ST	ST5	ST5RS	5.76	22.15	1.65
ST	ST5	ST5RS	4.88	26.52	1.52
ST	ST5	ST5RS	3.47	26.7	2.79
ST	ST5	ST5AZ	3.26	19.2	1.53
ST	ST5	ST5AZ	4.18	20.02	1.6
ST	ST5	ST5AZ	2.76	22.5	1.84
ST	ST5	ST5AZ	2.5	22.78	1.81
ST	ST6	ST6AM	-4.01	37.4	2.02
ST	ST6	ST6AM	-1	20.79	1.69
ST	ST6	ST6AM	-14.97	20.79	1.69
ST	ST6	ST6AZ	0	27.34	2.15
ST	ST6	ST6AZ	-5.46	31.72	2.02
ST	ST6	ST6AZ	0	25.33	1.58
ST	ST6	ST6AZ	-3.61	27.07	2.26
ST	ST6	ST6RS	-3.2	32.86	2.37
ST	ST6	ST6RS	-6.06	33.25	1.62
ST	ST25	ST25BL	2.63	34.73	1.94
ST	ST25	ST25BL	0	36.19	2
ST	ST25	ST25BL	1.89	35.51	1.95
ST	ST25	ST25BL	-2.17	34.54	1.83
ST	ST25	ST25AM	-1.86	32.02	2.03
ST	ST25	ST25AM	-3.25	34.86	2.08
ST	ST25	ST25AM	0	32.39	1.77
ST	ST25	ST25AM	0	33.41	2.13
ST	ST25	ST25RS	1.68	30.5	1.63
ST	ST25	ST25RS	2.61	26.02	1.63
ST	ST25	ST25RS	1.43	27.6	2.2
ST	ST25	ST25RS	4.78	31.9	2.28
ST	ST25	ST25RJ	0	31.61	2.25
ST	ST25	ST25RJ	0	32.6	2.15
ST	ST25	ST25RJ	3.57	27.92	1.92
ST	ST25	ST25RJ	3.96	22.39	1.7
ST	ST25	ST25AZ	-3.75	32.81	1.67
ST	ST25	ST25AZ	-3.14	31.96	1.78
ST	ST25	ST25AZ	-2.94	34.4	1.93
ST	ST25	ST25AZ	0	32.63	1.76
ST	ST23	ST23RJ	3.47	32.57	2.95
ST	ST23	ST23RJ	4.37	25.61	2.67
ST	ST23	ST23RJ	4.25	26.45	2.48
ST	ST23	ST23RJ	5.41	22.38	2.2
ST	ST23	ST23AZ	1.15	32.06	2.11
ST	ST23	ST23AZ	2.02	25.17	1.91
ST	ST23	ST23AZ	1.31	32.24	2.59
ST	ST23	ST23AZ	2.29	27.8	1.53
ST	ST23	ST23AM	0	30.01	2.02
ST	ST23	ST23AM	2.2	28.28	2.99
ST	ST23	ST23AM	2.63	25.12	2.69
ST	ST23	ST23AM	1.54	28.48	2.54
ST	ST23	ST23RS	3.91	25.08	2.1
ST	ST23	ST23RS	3.37	26	2.43
ST	ST23	ST23RS	4.23	25.93	2.07
ST	ST23	ST23RS	4.12	27	2.07
ST	ST23	ST23BL	3.26	23.99	2
ST	ST23	ST23BL	2.62	21.23	2.05
ST	ST23	ST23BL	3.68	25.4	2.55
ST	ST23	ST23BL	1.93	23.48	2.25
ST	ST17	ST17RJ	5.07	23.04	2.33
ST	ST17	ST17RJ	2.71	20.46	1.64
ST	ST17	ST17RJ	4.51	23.71	1.78
ST	ST17	ST17RJ	5.53	16.7	2
ST	ST17	ST17AZ	3.66	30.49	2.1
ST	ST17	ST17AZ	1.34	31.2	2.21
ST	ST17	ST17AZ	-6.27	25.41	1.78
ST	ST17	ST17AZ	3.35	24.25	2.15
ST	ST17	ST17RS	-2.88	37.01	2.51
ST	ST17	ST17RS	3.95	34.61	2.42
ST	ST17	ST17RS	11.7	33.99	1.97
ST	ST17	ST17RS	1.32	35.44	2.27
ST	ST17	ST17BL	2.05	30.92	2.42
ST	ST17	ST17BL	4.2	32.75	2.13
ST	ST17	ST17BL	2.32	32.16	2.61
ST	ST17	ST17BL	2.27	30.67	2.08
ST	ST17	ST17AM	0.94	33.6	2.05
ST	ST17	ST17AM	2.07	34.43	2.26
ST	ST17	ST17AM	0	32.96	2.08
ST	ST17	ST17AM	0	35.73	2.36
ST	ST18bis	ST18bisAM	4.82	26.01	1.93
ST	ST18bis	ST18bisAM	3.16	29.76	2.45
ST	ST18bis	ST18bisAM	4.71	22.76	1.8
ST	ST18bis	ST18bisAM	6.38	19.23	1.74
ST	ST18bis	ST18bisBL	4.87	25.84	1.91
ST	ST18bis	ST18bisBL	2.65	27.04	2.01
ST	ST18bis	ST18bisBL	2.89	24.32	2.35
ST	ST18bis	ST18bisBL	1.37	27.98	1.95
ST	ST18bis	ST18bisRJ	2.54	27.5	2.22
ST	ST18bis	ST18bisRJ	2.65	24.01	1.82
ST	ST18bis	ST18bisRJ	2.77	23.9	2.12
ST	ST18bis	ST18bisRJ	4.68	20.15	1.94
ST	ST18bis	ST18bisAZ	2.73	24.69	1.63
ST	ST18bis	ST18bisAZ	4.16	19.35	1.69
ST	ST18bis	ST18bisAZ	4.34	23.11	1.71
ST	ST18bis	ST18bisAZ	7	17.9	2.31
ST	ST18bis	ST18bisRS	2.72	28.39	1.65
ST	ST18bis	ST18bisRS	3.6	12.04	1.33
ST	ST18bis	ST18bisRS	2.57	22.62	1.81
ST	ST18bis	ST18bisRS	1.98	17.47	1.72
ST	ST18	ST18RS	-2.35	27.78	2.31
ST	ST18	ST18RS	0	28.02	2.26
ST	ST18	ST18RS	0	29.56	1.83
ST	ST18	ST18RS	-2.15	30.05	2.38
ST	ST18	ST18RJ	0	34.45	2.1
ST	ST18	ST18RJ	-1.35	33.22	2.14
ST	ST18	ST18RJ	0	32.52	2.46
ST	ST18	ST18RJ	-2.26	31.62	2.08
ST	ST18	ST18BL	1.81	29.53	2.23
ST	ST18	ST18BL	3.04	31.84	2.62
ST	ST18	ST18BL	2.17	31.71	2.32
ST	ST18	ST18BL	1.66	31.59	1.72
ST	ST18	ST18AZ	1.45	26.88	1.61
ST	ST18	ST18AZ	1.77	32.28	1.82
ST	ST18	ST18AZ	1.77	28.3	1.68
ST	ST18	ST18AZ	2.33	29.48	2.27
ST	ST18	ST18AM	2.23	36.71	2.31
ST	ST18	ST18AM	-3.75	34.88	2.14
ST	ST18	ST18AM	0	38.96	1.8
ST	ST18	ST18AM	-3.05	33.83	2.08
ST	ST19	ST19RS	5.08	20.49	1.79
ST	ST19	ST19RS	5.36	16.26	1.78
ST	ST19	ST19RS	5.77	19.08	1.24
ST	ST19	ST19RS	3.26	17.24	1.51
ST	ST19	ST19AM	3.73	26.84	1.92
ST	ST19	ST19AM	0	24.92	2.07
ST	ST19	ST19AM	3.72	21.26	1.83
ST	ST19	ST19AM	1.82	21.82	2.02
ST	ST19	ST19BL	-3.18	20.57	2.01
ST	ST19	ST19BL	2.4	20.68	1.41
ST	ST19	ST19BL	0	22.96	1.44
ST	ST19	ST19BL	2.46	20.15	1.57
ST	ST19	ST19RJ	-7.56	24.97	1.84
ST	ST19	ST19RJ	-4.57	21.99	1.81
ST	ST19	ST19RJ	-4.5	26.5	1.91
ST	ST19	ST19RJ	-6.47	16.17	1.9
ST	ST19	ST19AZ	-2.62	26.87	2.18
ST	ST19	ST19AZ	-0.79	26.7	1.89
ST	ST19	ST19AZ	-1.73	28.59	1.85
ST	ST19	ST19AZ	-1.64	25.39	2.03
ST	ST13	ST13AZ	8.14	20.28	2.58
ST	ST13	ST13AZ	2.06	29.32	2.48
ST	ST13	ST13AZ	5.09	20.3	2.4
ST	ST13	ST13AZ	3.43	14.12	1.83
ST	ST13	ST13AM	2.22	16.17	2.25
ST	ST13	ST13AM	-2.47	8.7	1.96
ST	ST13	ST13AM	1.35	8.31	1.71
ST	ST13	ST13AM	1.44	4.1	1.85
ST	ST13	ST13BL	1.13	6.95	2
ST	ST13	ST13BL	0	11.95	2.01
ST	ST13	ST13BL	8.87	12.93	2.17
ST	ST13	ST13BL	8.05	16.98	2.41
ST	ST13	ST13RJ	7.41	15.51	2.26
ST	ST13	ST13RJ	8.96	16.39	2.18
ST	ST13	ST13RJ	6.17	14.38	2.32
ST	ST13	ST13RJ	7.34	10.79	2.5
ST	ST13	ST13RS	0	2.29	1.24
ST	ST13	ST13RS	2.77	10.43	1.6
ST	ST13	ST13RS	4.9	10.02	1.7
ST	ST13	ST13RS	1.27	4.37	1.48
ST	ST10	ST10RJ	2.86	31.23	3.1
ST	ST10	ST10RJ	-2.29	25.33	2.34
ST	ST10	ST10RJ	0	25.37	2.79
ST	ST10	ST10RJ	0	24.48	2.51
ST	ST10	ST10BL	1.86	23.78	1.76
ST	ST10	ST10BL	0	24.5	2.27
ST	ST10	ST10BL	-1.53	24.67	2.1
ST	ST10	ST10BL	0	25.52	2.21
ST	ST10	ST10AM	2.7	26.79	2.47
ST	ST10	ST10AM	3	21.6	2.08
ST	ST10	ST10AM	1.93	22.08	2.33
ST	ST10	ST10AM	3.85	17.98	2.17
ST	ST10	ST10RS	0	20.45	1.72
ST	ST10	ST10RS	4.27	20.25	2.39
ST	ST10	ST10RS	5.15	18.44	2.3
ST	ST10	ST10RS	3.94	20.83	2.27
ST	ST10	ST10AZ	-3.95	27.94	2.2
ST	ST10	ST10AZ	-4.47	27.06	2.86
ST	ST10	ST10AZ	-4.75	26.45	2.06
ST	ST10	ST10AZ	-2.09	26.71	2.54
ST	ST4	ST4AM	2.85	31.55	2.46
ST	ST4	ST4AM	-2.89	32.28	2.09
ST	ST4	ST4AM	0	28.62	2.33
ST	ST4	ST4AM	1.51	30.45	2.35
ST	ST4	ST4RS	0	24.11	1.89
ST	ST4	ST4RS	3.38	19.62	1.56
ST	ST4	ST4RS	1.14	24.42	1.86
ST	ST4	ST4RS	2.75	22.07	1.59
ST	ST4	ST4RJ	2.36	29.42	2.12
ST	ST4	ST4RJ	0	33.13	2.28
ST	ST4	ST4RJ	0	27.86	2.12
ST	ST4	ST4RJ	0.83	30.1	2.43
ST	ST4	ST4BL	6.83	29.85	2.25
ST	ST4	ST4BL	3.01	30.93	2.26
ST	ST4	ST4BL	3.38	29.84	2.3
ST	ST4	ST4BL	3.49	26.25	2.11
ST	ST4	ST4AZ	7.21	23.1	2.38
ST	ST4	ST4AZ	4.42	27.4	2.5
ST	ST4	ST4AZ	2.59	31.85	2.44
ST	ST4	ST4AZ	2.78	14.91	1.79
ST	ST24	ST24RJ	-2.92	35.44	2.98
ST	ST24	ST24RJ	-2.22	33.97	2.91
ST	ST24	ST24RJ	-3.59	35.69	3.18
ST	ST24	ST24RJ	1.68	35.97	3.03
ST	ST24	ST24AM	0	32.13	2.73
ST	ST24	ST24AM	2.67	28.34	2.13
ST	ST24	ST24AM	0	31.32	2.84
ST	ST24	ST24AM	2.12	30.62	2.26
ST	ST24	ST24AZ	-6.16	34.16	2.43
ST	ST24	ST24AZ	5.08	30.77	2.38
ST	ST24	ST24AZ	1.8	30.47	2.46
ST	ST24	ST24AZ	1.69	32.81	2.78
ST	ST12	ST12BL	0	26.7	2.06
ST	ST12	ST12BL	2.23	26.61	2.06
ST	ST12	ST12BL	2.3	22.88	2.06
ST	ST12	ST12BL	3.72	26.39	2.37
ST	ST12	ST12RS	2.28	23.75	2.25
ST	ST12	ST12RS	2.39	25.89	2.21
ST	ST12	ST12RS	2.26	24.9	2.07
ST	ST12	ST12RS	0	24.82	2.17
ST	ST12	ST12RJ	1.39	31.44	2.55
ST	ST12	ST12RJ	2.28	31.98	2.49
ST	ST12	ST12RJ	0	32.81	2.66
ST	ST12	ST12RJ	2.9	32.35	2.58
ST	ST12	ST12BL	0	35.73	2.73
ST	ST12	ST12BL	0	34.5	3.07
ST	ST12	ST12BL	0	36.33	3.12
ST	ST12	ST12BL	0	34.89	2.84
ST	ST12	ST12AZ	0	33.86	2.26
ST	ST12	ST12AZ	1.77	32.32	2.32
ST	ST12	ST12AZ	1.97	33.28	2.22
ST	ST12	ST12AZ	0	33.51	2.44
ST	ST3	ST3RJ	5.37	18.86	1.87
ST	ST3	ST3RJ	5.39	26.99	1.99
ST	ST3	ST3RJ	0	29.52	2.34
ST	ST3	ST3RJ	2.28	25.58	2.09
ST	ST3	ST3AZ	-2.47	33.72	2.44
ST	ST3	ST3AZ	0	35.85	2.8
ST	ST3	ST3AZ	0	34.9	2.47
ST	ST3	ST3AZ	0	29.8	2.41
ST	ST3	ST3AM	-5.1	34.28	2.31
ST	ST3	ST3AM	-1.8	35.11	2.46
ST	ST3	ST3AM	-5.21	36.52	2.09
ST	ST3	ST3AM	-2.76	37.12	2.59
ST	ST3	ST3BL	1.05	32.4	2.08
ST	ST3	ST3BL	-5.03	32	2.15
ST	ST3	ST3BL	-1.36	25.86	2.14
ST	ST3	ST3BL	3.96	25.91	2
ST	ST3	ST3RS	0	31.3	1.95
ST	ST3	ST3RS	-1.53	32.15	1.95
ST	ST3	ST3RS	0	33.75	1.85
ST	ST3	ST3RS	0	33.87	1.99
ST	ST1	ST1RS	-6.93	33.61	32.85
ST	ST1	ST1RS	-7.75	32.33	2.09
ST	ST1	ST1RS	-4.61	29.73	2.63
ST	ST1	ST1RS	-2.32	27.35	2.03
ST	ST1	ST1BL	-6.01	31.17	3.12
ST	ST1	ST1BL	-5.88	32.3	2.95
ST	ST1	ST1BL	-7.81	31.42	2.79
ST	ST1	ST1BL	-7.4	31.05	3.11
ST	ST1	ST1RJ	-4.08	28.23	2.54
ST	ST1	ST1RJ	-5.35	29.35	2.64
ST	ST1	ST1RJ	-6.18	30.35	2.37
ST	ST1	ST1RJ	-4.6	30.23	2.19
ST	ST1	ST1AZ	-3.21	29.72	2.4
ST	ST1	ST1AZ	-4.21	31.5	2.56
ST	ST1	ST1AZ	-6.32	26.33	2.1
ST	ST1	ST1AZ	-3.33	28.29	2.03
ST	ST1	ST1AM	-8.39	33.89	2.03
ST	ST1	ST1AM	-5.53	30.21	2.18
ST	ST1	ST1AM	-8.43	30.68	2.52
ST	ST1	ST1AM	-7.65	31.79	2.15
ST	ST30	ST30RS	2.37	29.5	1.88
ST	ST30	ST30RS	0	30.07	1.48
ST	ST30	ST30RS	0	28.46	2.06
ST	ST30	ST30RS	-3.69	27.51	1.47
ST	ST30	ST30RJ	4.53	22.99	2.02
ST	ST30	ST30RJ	-2.21	22.1	1.76
ST	ST30	ST30RJ	4.25	24.91	1.77
ST	ST30	ST30RJ	2.77	21.86	1.82
ST	ST30	ST30AZ	0	33.18	2.24
ST	ST30	ST30AZ	0	35.09	2.42
ST	ST30	ST30AZ	0	25.38	1.81
ST	ST30	ST30AZ	0	21.12	1.76
ST	ST30	ST30AM	0	30.17	1.99
ST	ST30	ST30AM	0	31.01	2.52
ST	ST30	ST30AM	0	29.97	2.07
ST	ST30	ST30AM	0	28.33	2.02
ST	ST30	ST30BL	2.63	26.6	1.64
ST	ST30	ST30BL	2.98	23.92	1.47
ST	ST30	ST30BL	3.04	24.49	1.62
ST	ST30	ST30BL	3.42	22.91	1.89
ST	ST31	ST31AM	-1.61	27.24	2.12
ST	ST31	ST31AM	-3.03	27.24	2.12
ST	ST31	ST31AM	-1.53	31.41	1.85
ST	ST31	ST31AM	1.48	24.62	2.05
ST	ST31	ST31RJ	-7.28	35.22	2.3
ST	ST31	ST31RJ	0	27.3	2.07
ST	ST31	ST31RJ	-3.46	31.79	2.75
ST	ST31	ST31RJ	0	30.49	1.88
ST	ST31	ST31RS	6.65	19.76	1.48
ST	ST31	ST31RS	2.6	19.19	1.79
ST	ST31	ST31RS	1.76	21.32	1.77
ST	ST31	ST31RS	2.68	16.56	1.66
ST	ST31	ST31BL	2.4	12.94	1.47
ST	ST31	ST31BL	-1.85	17.05	1.41
ST	ST31	ST31BL	0	26.57	1.58
ST	ST31	ST31BL	1.79	25.64	1.62
ST	ST31	ST31AZ	0	34.58	1.81
ST	ST31	ST31AZ	-4.52	33.03	2.44
ST	ST31	ST31AZ	-4.83	33.95	2.22
ST	ST31	ST31AZ	0	32.22	2
ST	ST32	ST32BL	-4.29	28.57	2.37
ST	ST32	ST32BL	-4.12	31.83	2.24
ST	ST32	ST32BL	-9.34	34	2.12
ST	ST32	ST32BL	-2.19	50.85	2.14
ST	ST32	ST32AZ	-4.67	29.63	2.29
ST	ST32	ST32AZ	-4.64	27.6	2.42
ST	ST32	ST32AZ	-4.11	29.15	2.46
ST	ST32	ST32AZ	2.42	25.01	2.37
ST	ST32	ST32RS	-3.8	29.34	2.49
ST	ST32	ST32RS	-5.132	28.07	2.05
ST	ST35	ST35RJ	-1.59	21.81	1.85
ST	ST35	ST35RJ	0	28.45	1.56
ST	ST35	ST35RJ	1.18	22.59	1.62
ST	ST35	ST35RJ	1.07	26.37	1.26
ST	ST35	ST35AZ	1.3	23.28	1.6
ST	ST35	ST35AZ	-1.54	27.58	1.86
ST	ST35	ST35AZ	-1.54	27.58	1.86
ST	ST35	ST35AZ	0	25.52	1.46
ST	ST35	ST35RS	0	27.23	2.17
ST	ST35	ST35RS	0	27.21	1.69
ST	ST35	ST35RS	1.1	28.51	2.11
ST	ST35	ST35RS	1.5	27.15	1.68
ST	ST35	ST35BL	1.5	29.08	1.62
ST	ST35	ST35BL	0	29.98	1.85
ST	ST35	ST35BL	-1.22	31.31	2.28
ST	ST35	ST35BL	-1.99	31.4	1.89
ST	ST35	ST35AM	0	27.06	1.8
ST	ST35	ST35AM	0	27.69	1.85
ST	ST35	ST35AM	0.75	25.7	2.5
ST	ST35	ST35AM	0	29.21	2.24
ST	ST41	ST41RS	1.98	22.21	1.62
ST	ST41	ST41RS	0.73	20.08	2.24
ST	ST41	ST41RS	0	21.43	2.18
ST	ST41	ST41RS	-1.14	19.21	1.95
ST	ST41	ST41AZ	1.06	19.41	2.11
ST	ST41	ST41AZ	0	24.05	2.38
ST	ST41	ST41AZ	1.3	20.04	2.38
ST	ST41	ST41AZ	0	23.3	2.33
ST	ST41	ST41AM	1.87	21.05	2.52
ST	ST41	ST41AM	2.77	20.28	2.24
ST	ST41	ST41AM	1.67	23.3	2.33
ST	ST41	ST41AM	1.78	19.24	1.81
ST	ST42	ST42BL	0	23.44	1.39
ST	ST42	ST42BL	4.71	1.45	1.54
ST	ST42	ST42BL	2.26	25.96	1.78
ST	ST42	ST42BL	2.96	27.51	1.92
ST	ST42	ST42AM	1.16	29.29	1.39
ST	ST42	ST42AM	0.64	30.05	1.67
ST	ST42	ST42AM	1.71	27.25	1.5
ST	ST42	ST42AM	0	30.76	1.94
ST	ST42	ST42AZ	4.62	27.49	1.36
ST	ST42	ST42AZ	6.03	22.49	1.51
ST	ST42	ST42AZ	7.05	22.63	1.44
ST	ST42	ST42AZ	4.94	17.91	1.79
ST	ST42	ST42RJ	3.62	16.73	1.43
ST	ST42	ST42RJ	4.52	26.23	1.54
ST	ST42	ST42RJ	4.96	22.09	1.83
ST	ST42	ST42RJ	5.49	18.47	1.29
ST	ST42	ST42RS	6.05	24.44	1.59
ST	ST42	ST42RS	3.94	22.47	1.45
ST	ST42	ST42RS	4.92	25.26	1.44
ST	ST42	ST42RS	6.91	20.66	1.93
ST	ST38	ST38AZ	-2.9	29.48	1.72
ST	ST38	ST38AZ	-6.5	26.33	1.51
ST	ST38	ST38AZ	-7.15	33.35	2.16
ST	ST38	ST38AZ	-5.34	30.12	1.81
ST	ST38	ST38AM	-5.08	33.48	1.63
ST	ST38	ST38AM	-3.02	30.7	1.14
ST	ST38	ST38AM	-6.53	33.65	1.65
ST	ST38	ST38AM	-4.99	30.95	1.5
ST	ST33	ST33RJ	-12.99	41.49	2.23
ST	ST33	ST33RJ	-7.52	41.93	2.31
ST	ST33	ST33RJ	-9.37	44.49	2.16
ST	ST33	ST33RJ	-9.21	46.06	2.84
ST	ST36	ST36RJ	-3.83	29.57	2.2
ST	ST36	ST36RJ	-3.72	32.62	2.88
ST	ST36	ST36RJ	0	26.45	2.15
ST	ST36	ST36RJ	0	27.59	2.52
ST	ST36	ST36BL	2.44	22.1	1.94
ST	ST36	ST36BL	-1.56	19.17	1.79
ST	ST36	ST36BL	0	26.58	1.86
ST	ST36	ST36BL	-2.05	28.1	2.56
ST	ST36	ST36AM	-1.28	29.91	1.84
ST	ST36	ST36AM	0	28.2	1.75
ST	ST36	ST36AM	-2.57	32.64	2.3
ST	ST36	ST36AM	-3.21	31.97	2.68
ST	ST36	ST36AZ	-2.15	32.58	2.48
ST	ST36	ST36AZ	0	30.6	2.19
ST	ST36	ST36AZ	-1.77	32.03	2.77
ST	ST36	ST36AZ	-1.32	29.18	2.34
ST	ST36	ST36RS	0	33.08	1.88
ST	ST36	ST36RS	-1.08	31.5	1.7
ST	ST36	ST36RS	0	31.92	2.54
ST	ST36	ST36RS	0	29.69	1.68
ST	ST37	ST37RS	-4.73	28.8	1.79
ST	ST37	ST37RS	-6.15	30.06	2
ST	ST37	ST37RJ	3.63	30.33	2.5
ST	ST37	ST37RJ	3.01	27.61	2.17
ST	ST37	ST37RJ	2.2	22.67	1.6
ST	ST37	ST37AZ	-1.93	26.01	2
ST	ST37	ST37AZ	2.28	23.74	3.04
ST	ST37	ST37AZ	0	30.27	1.66
ST	ST37	ST37AZ	1.64	28.74	1.51
ST	ST37	ST37AM	2.99	16.86	1.62
ST	ST37	ST37AM	4.68	17.22	1.37
ST	ST40	ST40BL	-3.78	28.93	1.67
ST	ST40	ST40BL	-2	29.09	1.83
ST	ST40	ST40BL	0	25.78	2.19
ST	ST40	ST40BL	0	28.53	1.39
ST	ST40	ST40AM	0	30.2	2.11
ST	ST40	ST40AM	-2.24	27.88	2.17
ST	ST40	ST40AM	0	31.25	2.36
ST	ST40	ST40AM	0	31.15	2.36
ST	ST40	ST40AZ	0	31.72	2.33
ST	ST40	ST40AZ	-1.59	31.87	2.24
ST	ST40	ST40AZ	0	30.2	2.42
ST	ST40	ST40AZ	-2.56	31.68	2.26
ST	ST40	ST40RJ	-1.95	30.45	2.18
ST	ST40	ST40RJ	-1.46	31.58	2.55
ST	ST40	ST40RJ	0	29.21	2.4
ST	ST40	ST40RJ	0	30.39	2.28
ST	ST40	ST40RS	-3.28	34.79	2.35
ST	ST40	ST40RS	-2.94	31.75	2.47
ST	ST40	ST40RS	-2.51	33.48	2.29
ST	ST40	ST40RS	-3.37	34.2	2.32
ST	ST40B	ST40BAZ	-1.45	30.02	2.17
ST	ST40B	ST40BAZ	-1.69	32.6	2.58
ST	ST40B	ST40BRS	4.56	20.67	1.12
ST	ST40B	ST40BRS	1.68	16.67	1.4
ST	ST40B	ST40BRJ	1.81	16.99	2.09
ST	ST40B	ST40BRJ	0	19.57	2.01
ST	ST40B	ST40BAM	-1.64	30.11	1.95
ST	ST40B	ST40BAM	-2.21	30.8	1.98
ST	ST40B	ST40BAM	0	27.74	1.7
ST	ST40B	ST40BAM	1.7	24.08	2.01
ST	ST40B	ST40BBL	0	22.64	1.96
ST	ST40B	ST40BBL	0	18.35	1.64
ST	ST40B	ST40BBL	0	21.2	2.13
ST	ST40B	ST40BBL	0	26.89	2.2
ST	ST41	ST41BL	-1.6	28.52	1.95
ST	ST41	ST41BL	0	28.49	1.82
ST	ST41	ST41BL	-6.82	29.86	2.46
ST	ST41	ST41BL	0	26.49	2.34
ST	ST41	ST41RJ	4.6	21.64	1.5
ST	ST41	ST41RJ	2.69	19.96	2.19
ST	ST41	ST41RJ	-1.34	22.11	2
ST	ST41	ST41RJ	2.96	28.92	1.53
ST	ST38	ST38RS	2.6	18.51	1.79
ST	ST38	ST38RS	3.44	19.1	1.39
ST	ST38	ST38RS	0	18.56	1.45
ST	ST38	ST38RS	-2.05	18.6	1.26
ST	ST38	ST38BL	-2.79	34.23	1.71
ST	ST38	ST38BL	0	27.9	1.49
ST	ST38	ST38BL	1.5	31.27	1.87
ST	ST38	ST38BL	0	22.69	1.24
ST	ST38	ST38RJ	1.7	29.85	2.19
ST	ST38	ST38RJ	2.36	27.33	1.59
ST	ST38	ST38RJ	0	18.42	1.57
ST	ST38	ST38RJ	2.28	24.22	1.42
ST	ST44	ST44RJ	0	30.55	1.89
ST	ST44	ST44RJ	2.58	27.3	2
ST	ST44	ST44RJ	2.81	25.71	1.89
ST	ST44	ST44RJ	3.16	22.29	1.75
ST	ST44	ST44AZ	3.49	21.16	1.57
ST	ST44	ST44AZ	2.35	26.46	1.5
ST	ST44	ST44AZ	5.92	23.57	2.01
ST	ST44	ST44AZ	4.81	23.21	1.88
ST	ST44	ST44AM	0	24.78	1.76
ST	ST44	ST44AM	0	26.46	1.55
ST	ST44	ST44AM	0	27.04	1.84
ST	ST44	ST44AM	0	29.03	1.62
ST	ST44	ST44RS	3.53	30.29	1.48
ST	ST44	ST44RS	6.05	20	1.23
ST	ST44	ST44RS	1.26	27.61	1.54
ST	ST44	ST44RS	0	29.15	1.74
ST	ST44	ST44BL	0	28.02	1.3
ST	ST44	ST44BL	3	29.96	1.83
ST	ST44	ST44BL	3.52	30.03	2.61
ST	ST44	ST44BL	0	28.09	1.79
ST	ST47	ST47RJ	-3.59	20.47	1.7
ST	ST47	ST47RJ	1.1	22.72	2.1
ST	ST47	ST47RJ	0	26.56	2.1
ST	ST47	ST47AM	2.92	18.15	11.87
ST	ST47	ST47AM	3.48	23.19	2.13
ST	ST47	ST47AM	3.96	22.64	1.78
ST	ST47	ST47AM	0	25.24	1.68
ST	ST47	ST47AZ	4.53	14.07	1.92
ST	ST47	ST47AZ	6.12	12.26	1.57
ST	ST47	ST47AZ	5.66	18.86	1.6
ST	ST47	ST47AZ	6.54	12.06	1.34
ST	ST47	ST47BL	0	23.44	1.94
ST	ST47	ST47BL	1.75	23.42	1.48
ST	ST47	ST47BL	0	20.36	1.85
ST	ST47	ST47BL	1.82	21.18	1.48
ST	ST47	ST47RS	3.9	23.21	1.6
ST	ST47	ST47RS	2.82	15.8	1.32
ST	ST47	ST47RS	2.82	29.42	2.02
ST	ST47	ST47RS	1.52	29.72	2.44
ST	ST50	ST50RJ	-7.47	36.05	2.08
ST	ST50	ST50RJ	-5.52	35.59	2
ST	ST50	ST50RJ	-4.8	34.41	1.67
ST	ST50	ST50RJ	-6.36	34.53	1.96
ST	ST50	ST50AZ	-4.88	32.72	1.72
ST	ST50	ST50AZ	-5.6	35.35	2
ST	ST50	ST50AZ	-1.76	30.85	1.69
ST	ST50	ST50AZ	-7.73	27.85	1.37
ST	ST50	ST50BL	3.49	18.27	1.3
ST	ST50	ST50BL	5.01	18.77	1.68
ST	ST50	ST50BL	4.48	16.23	1.59
ST	ST50	ST50BL	2.8	14.79	1.51
ST	ST50	ST50AM	4.28	26.84	1.23
ST	ST50	ST50AM	-6.15	23.38	1.6
ST	ST50	ST50AM	-4.56	23.8	1.6
ST	ST50	ST50AM	-5.24	22.38	1.45
ST	ST50	ST50RS	-3.99	32.39	1.65
ST	ST50	ST50RS	-2.48	31.93	1.99
ST	ST50	ST50RS	-3.45	29.91	1.87
ST	ST50	ST50RS	-2.37	30.43	1.52
ST	ST51bis	ST51bisRJ	3.86	27.97	1.73
ST	ST51bis	ST51bisRJ	2.1	19.67	1.61
ST	ST51bis	ST51bisRJ	1.66	27.49	2.1
ST	ST51bis	ST51bisRJ	2.24	26.92	1.91
ST	ST51bis	ST51bisAZ	5.68	31.59	1.63
ST	ST51bis	ST51bisAZ	4.34	18.61	1.8
ST	ST53	ST53AZ	-9.23	30.89	2.11
ST	ST53	ST53AZ	-9.29	27.47	2.24
ST	ST53	ST53AZ	-5.98	26.95	1.63
ST	ST53	ST53BL	9.25	19.23	1.52
ST	ST53	ST53BL	4.22	11.72	1.24
ST	ST53	ST53BL	2.31	28.59	2.18
ST	ST53	ST53BL	1.94	25.43	1.76
ST	ST53	ST53RJ	-4.68	35.03	2.15
ST	ST53	ST53RJ	-4.22	33.96	2.33
ST	ST53	ST53RJ	-5.53	33.82	2.23
ST	ST53	ST53RJ	-3.45	31.78	2.89
ST	ST53	ST53RS	-1.96	27.7	2.09
ST	ST53	ST53RS	2.76	22.16	2
ST	ST53	ST53RS	2.25	25.72	1.72
ST	ST53	ST53AM	2.13	19.18	1.94
ST	ST53	ST53AM	-1.57	24.51	1.97
ST	ST53	ST53AM	0	24.14	1.75
ST	ST53	ST53AM	0	17.85	1.51
ST	ST54	ST54AZ	3.15	30.64	1.6
ST	ST54	ST54AZ	3.74	33.17	2.49
ST	ST54	ST54AZ	4.46	30.24	1.45
ST	ST54	ST54AZ	4	29.89	1.47
ST	ST54	ST54RJ	2.91	31.24	2.33
ST	ST54	ST54RJ	3.77	29.89	1.7
B	B2	B2RS	0	19.83	1.7
B	B2	B2RS	2.65	23.62	2.03
B	B2	B2RS	1.18	26.3	1.57
B	B2	B2RS	1.07	22.34	1.48
B	B2	B2AZ	1.39	20.07	1.39
B	B2	B2AZ	1.26	17.24	1.57
B	B2	B2AZ	3.66	14.35	1.65
B	B2	B2AZ	3.53	10.86	1.32
B	B2	B2RJ	3.11	15.62	1.54
B	B2	B2RJ	2.07	12.28	1.56
B	B2	B2AM	0	24.36	1.9
B	B2	B2AM	4.63	26.28	1.87
B	B2	B2AM		13.23	1.68
B	B2	B2AM	0	23.36	2.04
B	B2	B2BL	0	19.75	1.79
B	B2	B2BL	-6.23	28.92	2.13
B	B2	B2BL	0	21.12	1.69
B	B1	B1BL	-2.28	16.65	1.2
B	B1	B1BL	1.93	18.25	1.77
B	B1	B1BL	-0.82	18.39	1.82
B	B1	B1BL	3.64	15.91	1.29
B	B1	B1AM	1.95	14.44	1.2
B	B1	B1AM	1.4	10.44	1.38
B	B1	B1RJ	-5.17	18.98	1.6
B	B1	B1RJ	0	15.87
B	B1	B1RJ	-3.26	18.16	1.05
B	B1	B1AZ	4.53	12.79	1.72
B	B1	B1AZ	0	18.53	1.28
B	B1	B1AZ	0	19.19	1.17
B	B1	B1AZ	-4.83	18.45	1.52
B	B1	B1RS	-14.15	22.27	1.23
B	B1	B1RS	-6.93	19.3	1.73
B	B1	B1RS	-10.34	21.92	2.11
B	B1	B1RS	-7.72	19.49	1.69
B	B4	B4AM	-3.6	18.7	1.85
B	B4	B4AM	-3.1	19.64	1.5
B	B4	B4BL	-12.25	21.15	1.98
B	B4	B4BL	-6.1	16.42	1.86
B	B4	B4BL	-4.71	19.8	1.49
B	B4	B4AZ	-1.6	21.91	2.04
B	B4	B4AZ	-5.43	20.3	1.31
B	B5	B5AM	-2.85	23.39	1.62
B	B5	B5AM	-2.21	21.15	1.68
B	B5	B5AM	-7.67	30.15	1.62
B	B5	B5AZ		29.698	1.42
B	B5	B5AZ	-4.41	24.5	1.27
B	B5	B5RJ	-11.05	30.1	1.63
B	B5	B5RJ	-13.34	28.75	1.86
B	B5	B5BL	-3.12	22.72	1.73
B	B5	B5BL	-8.91	25.2	1.98
B	B5	B5BL	-10.5	24.27	1.69
B	B5	B5BL	-1.85	19.18	1.7
B	B5	B5RS	-2.57	21.32	1.68
B	B5	B5RS	-4.33	21.38	1.33
B	B5	B5RS	-4.7	19.54	1.8
B	B5	B5RS	-18.3	24.28	1.68
B	B6	B6RJ	2.4	31.61	1.99
B	B6	B6RJ	-5.56	31.6	2.52
B	B6	B6BL	2.82	31.37	2.13
B	B6	B6BL	1.13	32.67	1.86
B	B6	B6BL	2.47	28.85	1.63
B	B6	B6AM	2.4	26.26	1.94
B	B6	B6AM	-2.37	29.5	1.23
B	B6	B6AM	-7.33	27.95	1.81
B	B6	B6AZ	-4.26	26.87	1.41
B	B6	B6AZ	3.48	24.9	1.55
B	B6	B6AZ	-3.3	24.34	1.79
B	B7	B7RS	0	32.01	2.45
B	B7	B7RS	1.36	22.51	2.2
B	B7	B7RS	-1.17	24.26	1.95
B	B7	B7RS	4.14	20.11	2.28
B	B7	B7RJ	-5.23	31.97	2.68
B	B7	B7RJ	-4.39	33.3	2.44
B	B7	B7RJ	-5.08	31.72	2.43
B	B7	B7RJ	-5.02	31.93	2.6
B	B7	B7AZ	0	28.53	2.29
B	B7	B7AZ	0	26.62	2.37
B	B7	B7AZ	-5.22	28.48	2.28
B	B7	B7AZ	-4.91	28.69	2.09
B	B7	B7AM	0	22.46	1.87
B	B7	B7AM	-2.68	23.79	2.07
B	B7	B7AM	0	21.25	1.24
B	B7	B7AM	0	20.69	1.91
B	B7	B7BL	-4.95	28.82	2.07
B	B7	B7BL	-7.53	34.07	1.77
B	B7	B7BL	-4.38	28.21	2.11
B	B7	B7BL	-8.98	34.05	2.3
B	B8	B8RJ	5.12	15.92	1.74
B	B8	B8RJ	0	23.72	2.2
B	B8	B8RJ	-4.25	29.85	1.94
B	B8	B8RJ	1.68	24.08	1.77
B	B8	B8BL	0	24.52	2.19
B	B8	B8BL	-0.95	27.86	2.05
B	B8	B8BL	-1.4	28.36	2.4
B	B8	B8BL	0	24.22	1.7
B	B9	B9BL	0	19.52	1.76
B	B9	B9BL	2.77	18.84	1.77
B	B9	B9BL	3.53	21.76	1.98
B	B9	B9BL	5.24	19.24	1.77
B	B10	B10RJ	1.01	18	1.4
B	B10	B10RJ	-2.68	25.63	1.92
B	B10	B10RJ	-7.17	31.63	2.17
B	B10	B10RJ	-3.75	29.35	2.07
B	B10	B10BL	-6.81	28.76	2.2
B	B10	B10BL	-9.04	28.49	1.59
B	B10	B10AM	-5.43	26.82	2.31
B	B10	B10AM	-5.85	27.89	1.99
B	B12	B12RJ	-9.24	33.49	2.4
B	B12	B12RJ	-9.92	33.02	2.32
B	B12	B12RJ	-8.98	34.42	2.35
B	B12	B12RJ	-9.47	34.32	2.38
B	B12	B12AZ	-9.78	32.97	2.24
B	B12	B12AZ	-8.96	29.01	2.44
B	B12	B12AZ	-9.04	27.63	2.07
B	B12	B12AZ	-5.09	29.65	2.2
B	B12	B12RS	-4.11	28.13	1.31
B	B12	B12RS	-4.57	25.97	1.69
B	B12	B12RS	-4.82	27.83	1.75
B	B12	B12RS	-5.11	26.56	1.54
B	B12	B12AM	-7.82	28.69	1.89
B	B12	B12AM	1.9	21.33	1.41
B	B12	B12AM	-4.27	25.95	2.12
B	B12	B12AM	-4.72	27.27	2.06
B	B12	B12BL	-9.03	32.4	2.2
B	B12	B12BL	-9.48	33.05	2.14
B	B12	B12BL	-1.93	29.67	1.5
B	B12	B12BL	-7.18	28.24	1.65
B	B16	B16AM	-2.66	30.49	1.74
B	B16	B16AM	-1.88	31.24	1.94
B	B16	B16AM	0	29.32	1.89
B	B16	B16AM	-2.22	30.24	1.86
B	B16	B16BL	0	28.49	2.26
B	B16	B16BL	-1.73	29.05	2.03
B	B16	B16BL	-2.95	26.42	1.98
B	B16	B16BL	-3.71	27.64	2.12
B	B16	B16AZ	-2.4	31.25	2.65
B	B16	B16AZ	-1.8	31.29	1.96
B	B16	B16AZ	-2.44	32.15	2.22
B	B16	B16AZ	-1.64	30.56	2.43
B	B16	B16RS	-1.56	31.05	2.4
B	B16	B16RS	-3.15	31.64	2.17
B	B16	B16RS	-3.88	33.06	2.17
B	B16	B16RS	-1.25	30.12	2.04
B	B16	B16RJ	-4.21	33.61	2.32
B	B16	B16RJ	-11.05	31.53	3.44
B	B16	B16RJ	-10.15	31.67	2.15
B	B16	B16RJ	-0.85	28.52	2.09
B	B27	B27AM	1.58	18.17	1.58
B	B27	B27AM	1.54	18.17	2.15
B	B27	B27AM	-2.36	16.21	2.13
B	B27	B27CAIDAS	-5.57	26.89	2.27
B	B27	B27CAIDAS	-7.74	28.28	1.13
B	B27	B27CAIDAS	-3.44	24.94	1.77
B	B27	B27CAIDAS	-4.9	28.56	1.55
B	B27	B27CAIDAS	-4.16	25.96	1.4
B	B27	B27CAIDAS	-3.01	27.65	1.63
B	B27	B27CAIDAS	-0.27	27.9	1.64
B	B27	B27CAIDAS	-5.82	24.6	1.29
B	B27	B27CAIDAS	-2.55	25.95	2.02
B	B27	B27CAIDAS	-4.52	29.5	2.21
B	B27	B27CAIDAS	-6.29	30.25	2.2
B	B27	B27CAIDAS	0	23.5	1.87
B	B27	B27CAIDAS	-4.92	30.99	2.17
B	B27	B27CAIDAS	-4.87	29.55	1.9
B	B27	B27CAIDAS	-13.86	26.56	1.73
B	B27	B27CAIDAS	-5.83	26.09	1.83
B	B27	B27CAIDAS	-3.85	27.55	1.99
B	B29	B29AM	0	14.46	1.54
B	B29	B29AM	2.33	23.15	1.39
B	B29	B29AM	2.8	17.1	1.5
B	B29	B29AM	6.93	17.25	1.56
B	B32	B32BL	-7.82	30.45	1.25
B	B32	B32AM	2.77	2.61	2.01
B	B32	B32AM	2.14	22.51	2.21
B	B32	B32AM	1.94	23.16	1.61
B	B32	B32AM	2.33	22.83	1.76
B	B32	B32CAIDAS	-6.85	25.49	2.02
B	B32	B32CAIDAS	-5.7	24	2.55
B	B32	B32CAIDAS	-5.28	24.3	1.8
B	B32	B32CAIDAS	-4.25	24.3	1.44
B	B32	B32CAIDAS	-5.28	26.59	1.81
B	B32	B32CAIDAS	-5.82	26.62	1.61
B	B32	B32CAIDAS	-3.79	25.33	1.54
B	B32	B32CAIDAS	-4.72	24.7	1.55
B	B32	B32CAIDAS	-4.6	24.38	1.35
B	B32	B32CAIDAS	-5.2	25.88	2.28
B	B32	B32CAIDAS	-5.58	23.3	1.71
B	B35	B35AZ	-3.98	4.34	1.42
B	B35	B35RS	0	5.3	2.16
B	B35	B35AM	-5.87	13.26	2.12
B	B35	B35BL	-6.04	6.87	1.55
B	B35	B35BL	-3.99	4.9	1.35
B	B35	B35BL	-4.8	4.21	2.28
B	B35	B35BL	-5.55	5.11	1.15
B	B36	B36RJ	-2.19	13.28	1.94
B	B36	B36RJ	2.94	13.42	1.15
B	B36	B36RJ	0	13.1	1.55
B	B36	B36AZ	-1.88	15.4	2.13
B	B36	B36AZ	-1.13	14.71	1.96
B	B36	B36AZ	-10.09	9.46	1.85
B	B36	B36AZ	-9.55	12.78	1.28
B	B36	B36BL	2.31	10.58	1.33
B	B36	B36BL	0	11.76	1.91
B	B36	B36BL	-4.37	9.66	1.84
B	B36	B36BL	0.94	5.05	1.95
B	B36	B36AM	0	12.37	1.58
B	B36	B36AM	2.54	12.05	1.65
B	B36	B36AM	-3.08	12.85	1.1
B	B36	B36AM	-1.52	9.64	1.4
B	B36	B36RS	1.95	24.43	1.65
B	B36	B36RS	1.43	20.91	1.54
B	B36	B36RS	4.01	19.05	1.3
B	B43	B43AZ	-1.8	26.39	1.26
B	B43	B43AZ	-3	29.77	2.7
B	B43	B43AZ	-3.1	25.14	2.53
B	B43	B43AZ	-3.54	50.02	2.53
B	B43	B43BL	-2.37	26.76	2.96
B	B43	B43BL	-2.94	26.76	2.96
B	B43	B43BL	-2.96	27.46	2.35
B	B43	B43BL	-3.72	30.42	2.45
B	B43	B43RS	-3.63	27.6	2.15
B	B43	B43RS	-4.26	27.45	2.99
B	B43	B43RS	-4.76	25.08	2.19
B	B43	B43RS	-4.23	26.62	2.35
B	B43	B43RJ	-3.74	26.58	2.26
B	B43	B43RJ	-3.31	28.78	2.63
B	B43	B43RJ	0	26.62	2.38
B	B43	B43RJ	-1.41	27.41	2.61
B	B43	B43AM	-3.05	24.32	2.69
B	B43	B43AM	-4.81	26.8	2.23
B	B43	B43AM	-4.7	27.61	1.9
B	B43	B43AM	-6.47	23.19	2.27
B	B44	B44RJ	4.54	13.08	1.82
B	B44	B44RJ	-2.3	28.29	1.73
B	B44	B44RJ	-4.65	31.88	1.83
B	B44	B44RJ	-2.98	30.77	2.06
B	B45	B45BL	-5.52	27.38	1.5
B	B45	B45BL	-5.69	30.36	1.58
B	B45	B45BL	-10.24	36.93	1.66
B	B45	B45BL	-6	28.22	1.9
B	B45	B45RJ	-7.4	34.49	2.03
B	B45	B45RJ	-7	31.01	1.81
B	B45	B45RJ	-5.09	29.78	1.75
B	B45	B45RJ	-4.22	29.48	1.56
B	B45	B45AM	-4.01	31.43	1.83
B	B45	B45AM	-4.62	33.27	1.68
B	B45	B45AM	-4.79	54.98	2.28
B	B45	B45AM	-5.55	36.63	1.86
B	B45	B45RS	-9.16	30.14	1.71
B	B45	B45RS	-22.32	31.32	1.84
B	B45	B45RS	-10.95	32.25	1.69
B	B45	B45RS	-15.15	30.88	1.58
B	B45	B45AZ	-4.57	28.04	1.98
B	B45	B45AZ	-16.65	27.56	1.82
B	B45	B45AZ	-9.77	27.55	1.46
B	B45	B45AZ	-4.48	16.85	1.61
B	B46	B46CAIDAS	-4.78	28.8	2.23
B	B46	B46CAIDAS	-4.72	29.16	2.65
B	B46	B46CAIDAS	-6.57	25.03	2.06
B	B46	B46CAIDAS	-3.58	28.04	2.72
B	B46	B46CAIDAS	-3.1	26.66	2.49
B	B46	B46CAIDAS	-6.76	27.43	2.54
B	B46	B46CAIDAS	-2.86	27.25	2.36
B	B46	B46CAIDAS	-4.43	25.72	1.95
B	B46	B46CAIDAS	-4.1	225.2	2.57
B	B46	B46CAIDAS	-2.97	27.62	1.74
B	B46	B46CAIDAS	-5.6	26.78	1.92
B	B46	B46CAIDAS	-4.17	28.13	2.86
B	B46	B46CAIDAS	-5.87	29.09	2.48
B	B46	B46CAIDAS	-5.02	26.9	2.5
B	B46	B46CAIDAS	-9.85	27.09	2.07
B	B46	B46BL	0	26.44	2.33
B	B46	B46BL	-2.78	25.76	2.92
B	B46	B46RS	-3.29	28.82	2.49
B	B47	B47BL	1.6	24.95	2.34
B	B47	B47BL	-10.56	18.02	1.92
B	B47	B47CAIDAS	-2.2	6.86
B	B47	B47CAIDAS	-2.81	26.15	2.32
B	B47	B47CAIDAS	0	27.28	2.08
B	B47	B47CAIDAS	0	25.73	1.89
B	B47	B47CAIDAS	0	26.75	1.91
B	B47	B47CAIDAS	0	26.26	2.45
B	B47	B47CAIDAS	-13.9	29.03	1.98
B	B47	B47CAIDAS	-9.39	21.11
B	B47	B47CAIDAS	-2.75	27.4	2.07
B	B47	B47CAIDAS	2.88	25.69	1.58
B	B47	B47CAIDAS	-1.8	27.14	2.03
B	B47	B47CAIDAS	-3.53	31.14	2.36
B	B47	B47CAIDAS	-3.68	26.6	3
B	B47	B47CAIDAS	1.52	23.44	2.1
B	B47	B47CAIDAS	-5.03	27.53	1.74
B	B47	B47CAIDAS	-1.53	28.4	1.97
B	B47	B47CAIDAS	0	24.2	2.5
B	B47	B47CAIDAS	0	28.28	2.37
B	B48	B48BL	-4.22	26.41	1.86
B	B48	B48RJ	0	26.41	1.86
B	B48	B48AM	-2.55	26.29	1.98
B	B48	B48CAIDAS	-3.17	24.23	2.18
B	B48	B48CAIDAS	-3.11	25.32	2.35
B	B48	B48CAIDAS	-2.64	22.34	1.64
B	B48	B48CAIDAS	-3.26	24.56	1.76
B	B48	B48CAIDAS	-1.58	19.39	1.94
B	B48	B48CAIDAS	0	19.05	1.83
B	B48	B48CAIDAS	-3.5	26.86	1.88
B	B48	B48CAIDAS	0	25.21	1.79
B	B48	B48CAIDAS	-4.06	29.79	2
B	B48	B48CAIDAS	-2.43	26.33	1.89
B	B48	B48CAIDAS	-1.32	22.26	2.04
B	B48	B48CAIDAS	-7.21	26.46	1.78
B	B48	B48CAIDAS	0	19.48	2.12
B	B48	B48CAIDAS	0	21.21	1.85
B	B48	B48CAIDAS	0	21.52	2.13
B	B48	B48RS	4.75	11.69
B	B48	B48RS	3.55	10.57	1.36
B	B50bis	B50bisCAIDAS	-4.6	27.73	1.38
B	B50bis	B50bisCAIDAS	-4.19	26.06	1.43
B	B50bis	B50bisCAIDAS	-5.31	28.94	1.22
B	B50bis	B50bisCAIDAS	-3.58	29.06	1.88
B	B50bis	B50bisCAIDAS	-4.38	27.62	1.23
B	B50bis	B50bisCAIDAS	-6.02	28.25	1.62
B	B50bis	B50bisCAIDAS	-3.73	28.51	1.61
B	B50bis	B50bisCAIDAS	-5.38	31.77	1.23
B	B50bis	B50bisCAIDAS	-5.45	28.01	1.74
B	B50bis	B50bisCAIDAS	-4.19	27.99	1.56
B	B50bis	B50bisCAIDAS	-3.35	27.2	1.58
B	B50bis	B50bisCAIDAS	-4.53	29.97	1.61
B	B50bis	B50bisCAIDAS	-3.92	28.88	1.41
B	B50bis	B50bisCAIDAS	-2.86	26.89	1.77
B	B50bis	B50bisCAIDAS	-4.75	29.58	1.41
B	B50bis	B50bisCAIDAS	-4.54	29.65	1.67
B	B50bis	B50bisCAIDAS	-3.96	23.83	2.55
B	B50bis	B50bisCAIDAS	-4.04	27.43	2.05
B	B50bis	B50bisCAIDAS	-4.09	31.06	2.46
B	B50bis	B50bisCAIDAS	-3.99	30.34	1.73
B	B50-51	B50-51RJ	-3.56	28.27	2.82
B	B50-51	B50-51RJ	2.46	18.26	1.95
B	B50-51	B50-51RJ	3.75	18.46	2.89
B	B50-51	B50-51RJ	3.31	23.74	1.92
B	B50-51	B50-51BL	2.26	27.72	3.03
B	B50-51	B50-51BL	2.16	27.9	3.01
B	B50-51	B50-51BL		23.48	2.34
B	B50-51	B50-51BL	1.58	26.55	1.91
B	B50-51	B50-51CAIDAS	3.45	20.91	1.83
B	B50-51	B50-51CAIDAS	4.2	18.64	1.57
B	B50-51	B50-51CAIDAS	0	23.76	1.94
B	B50-51	B50-51CAIDAS	0	22.99	1.97
B	B50-51	B50-51CAIDAS	0	16.18	1.9
B	B50-51	B50-51CAIDAS	3.47	17.37	1.81
B	B50-51	B50-51CAIDAS	-1.82	20.89	1.74
B	B50-51	B50-51CAIDAS	2.37	15.19	1.95
B	B52	B52AZ	0	18.28	2.43
B	B52	B52AZ	1.53	17.93	2.08
B	B52	B52AM	0	21.29	1.84
B	B52	B52AM	4.32	24.38	2.01
B	B52	B52AM	0	23.35	1.9
B	B52	B52RS	9.62	16.85	1.82
B	B52	B52RS		24.24	2.77
B	B52	B52RS	-5.84	28.04	2.17
B	B52	B52RS	-11.23	25.61	2.22
B	B52	B52BL	0	23.92	1.23
B	B52	B52BL	1.81	29.14	1.85
B	B52	B52BL	-1.5	19.7	2.07
B	B52	B52BL	-1.14	27.28	2.44
B	B52	B52RJ	0	13.68	1.59
B	B52	B52RJ	0	14.65	1.68
B	B53	B53AM	-3.55	26.23	2.18
B	B53	B53AM	-7.95	28.29	1.88
B	B53	B53AM	-2.85	26.29	2.09
B	B53	B53AM	-3.09	29.34	2.55
B	B53	B53RJ	-6.69	26.17	1.36
B	B53	B53RJ	-5.6	25.1	1.93
B	B53	B53RJ	-5.72	25.86	1.78
B	B53	B53RJ	-6.76	37.74	2.48
B	B53	B53AZ	-2.48	20.89	1.69
B	B53	B53AZ	-7.64	22.18	1.82
B	B53	B53AZ	0	23.63	1.89
B	B53	B53AZ	-2.01	27.51	2.06
B	B53	B53BL	-1.73	27.35	2.11
B	B53	B53BL	-2.85	4.93	1.71
B	B53	B53BL	-2.54	26.35	2.31
B	B53	B53BL	-2.38	26.02	2.03
B	B53	B53RS	0	17.35	1.77
B	B53	B53RS	0	21.77	2.04
B	B53	B53RS	2.01	15.2	1.63
B	B53	B53RS	-2.93	13.11	1.81
B	B55	B55RJ	0	28.64	2.5
B	B55	B55RJ	-4.49	30.84	2.6
B	B55	B55AZ	-1.12	31.01	2.34
B	B61	B61CAIDAS	-8.17	32.62	1.7
B	B61	B61CAIDAS	-7.58	27.19	1.9
B	B61	B61CAIDAS	-6.86	29.78	2.64
B	B61	B61CAIDAS	-5.56	27.65	1.85
B	B61	B61CAIDAS	-5.44	25.52	1.92
B	B61	B61CAIDAS	-8.2	31.38	1.63
B	B61	B61CAIDAS	-6.95	29.35	1.87
B	B61	B61CAIDAS	-4.17	25.5	1.51
B	B61	B61CAIDAS	-6.91	33.11	1.78
B	B61	B61CAIDAS	-6.26	27.81	1.5
B	B61	B61CAIDAS	-4.14	30.15	1.71
B	B61	B61CAIDAS	-4.55	27.21	1.67
B	B61	B61CAIDAS	-6.1	28.69	1.84
B	B61	B61CAIDAS	-5.11	24.28	1.85
B	B61	B61CAIDAS	-4.26	26.78	1.76
B	B61	B61CAIDAS	-8.85	31.92	1.9
B	B61	B61CAIDAS	-2.92	26.92	1.8
B	B61	B61CAIDAS	-6.51	29.95	2.02
B	B61	B61CAIDAS	-7.24	28.68	1.72
B	B61	B61CAIDAS	-6.84	26.81	1.57
B	B64	B64AZ	-2.08	28.28	2.02
B	B64	B64AZ	-1.25	28.17	1.82
B	B64	B64AZ	-5.57	27.46	1.76
B	B64	B64AZ	-1.61	27.45	1.66
B	B64	B64BL	-2.09	19.59	2.04
B	B64	B64BL	-3.47	22.36	1.55
B	B64	B64BL	-4.72	18.71	1.9
B	B64	B64BL	-3.08	20.01	1.4
B	B64	B64AM	-1.42	24.96	1.58
B	B64	B64AM	-3.57	25.96	1.91
B	B64	B64AM	-3.57	23.99	1.74
B	B64	B64AM	0	24.12	1.41
B	B64	B64RJ	-3.7	26.98	1.59
B	B64	B64RJ	-2.24	18.54	1.75
B	B64	B64RS	-3.59	22.52	2.04
B	B64	B64RS	-2.48	21.08	1.34
B	B65	B65RS	1.83	28.7	1.9
B	B65	B65RS	-2.58	27.68	1.73
B	B65	B65RS	-14.06	27	1.46
B	B65	B65RS	-3.96	30	2
B	B65	B65RS	-3.58	27.05	2.17
B	B65	B65BL	-3.53	26.3	2.08
B	B65	B65BL	-2.03	26.02	1.76
B	B65	B65BL	-4.74	28.18	1.63
B	B65	B65AZ	-2.56	26.02	1.8
B	B65	B65AZ	-3.34	26.61	1.76
B	B65	B65AZ	-2.95	26.44	2.08
B	B65	B65AM	-2.2	27.35	2.08
B	B65	B65AM	-1.52	29.24	1.67
B	B65	B65AM	0	22.33	1.72
B	B65	B65AM	-1.95	24.74	1.96
B	B65	B65RJ	1.54	22.82	2.06
B	B65	B65RJ	0	21.23	2.04
B	B65	B65RJ	1.65	24.44	2.04
B	B65	B65RJ	0	25.16	1.8
B	B66	B66AZ	0	17	1.28
B	B66	B66AM	-2.06	18.01	1.89
B	B66	B66RJ	0	19.77	1.75
B	B66	B66RJ	0	17.68	1.05
B	B66	B66RJ	0	18.15	1.71
B	B77	B77BL	-4.48	25.82	1.7
B	B77	B77BL	-0.08	28.38	2.46
B	B77	B77BL	-1.96	24.85	1.81
B	B77	B77BL	-5.69	30.4	2.02
B	B77	B77RJ	-6.37	24.83	1.84
B	B77	B77RJ	-4.95	22.05	2.28
B	B77	B77RJ	-4.9	25.2	2.01
B	B77	B77RJ	-7.13	29.5	1.96
B	B77	B77RS	-5.04	28.36	1.63
B	B77	B77RS	-5.45	26.46	2.18
B	B77	B77RS	-6.19	25.4	1.9
B	B77	B77RS	-4.8	27.34	2.37
B	B77	B77AZ	-4.29	22.37	1.93
B	B77	B77AZ	-3.57	25.04	1.68
B	B77	B77AZ	-5.49	25.37	1.76
B	B77	B77AZ	-4.79	24.95	1.64
B	B77	B77AM	-8.62	29.14	2.24
B	B77	B77AM	-6.44	25.29	1.97
B	B77	B77AM	-8.22	26.46	2.07
B	B77	B77AM	-9.68	24.72	2.28
B	B76	B76RJ	-1.7	30.36	2.49
B	B76	B76RJ	-3.99	31.11	2.7
B	B76	B76RJ	-3.16	30.73	2.04
B	B76	B76RJ	-2.08	32	2.12
B	B76	B76BL	-1.08	30.22	2.14
B	B76	B76BL	-2.78	31.25	2.11
B	B8	B8AZ	-4.4	27.5	2.3
B	B8	B8AZ	-3.82	31.36	2.45
B	B8	B8AZ	-5.01	29.94	2.84

## Sheet: Visits_herko
Pob	IndiID	Arrivals_long	Arrivals_short	Herko	ProporLongTongue
B	B1	0	0	-24735294
B	B10	0	0	-4965
B	B10	0	0	-4965
B	B10	0	0	-4965
B	B12	1	1	-6581	0.5
B	B12	0	0	-6581
B	B12	0	0	-6581
B	B12	0	0	-6581
B	B12	0	0	-6581
B	B12	0	0	-6581
B	B12	0	0	-6581
B	B16	1	4	-29765	0.2
B	B16	1	3	-29765	0.25
B	B16	1	4	-29765	0.2
B	B16	1	3	-29765	0.25
B	B16	1	3	-29765	0.25
B	B16	1	1	-29765	0.5
B	B2	0	0	1145
B	B29	0	0	3015
B	B32	0	0	-3481875
B	B32	1	0	-3481875	1
B	B32	0	0	-3481875
B	B35	0	0	-43185714
B	B35	0	0	-43185714
B	B35	0	0	-43185714
B	B36	0	0	-0.98277
B	B36	0	0	-0.98277
B	B43	0	1	-3.39	0
B	B43	0	1	-3.39	0
B	B43	1	0	-3.39	1
B	B43	0	0	-3.39
B	B43	0	0	-3.39
B	B43	0	0	-3.39
B	B43	0	0	-3.39
B	B44	0	0	-13475
B	B44	0	0	-13475
B	B45	1	1	-8159	0.5
B	B45	1	0	-8159	1
B	B45	1	0	-8159	1
B	B45	0	0	-8159
B	B45	1	0	-8159	1
B	B45	0	0	-8159
B	B45	0	0	-8159
B	B46	0	0	-446944
B	B5	0	0	-68435714
B	B5	0	0	-68435714
B	B5	0	0	-68435714
B	B50	0	0	157533
B	B52	0	0	-0.173571
B	B52	0	0	-0.173571
B	B53	0	0	-3238
B	B53	1	0	-3238	1
B	B53	0	0	-3238
B	B53	0	0	-3238
B	B55	0	0	-1.87
B	B55	0	0	-1.87
B	B55	0	0	-1.87
B	B55	0	0	-1.87
B	B6	0	1	-0.738182	0
B	B6	0	0	-0.738182
B	B6	0	0	-0.738182
B	B6	0	0	-0.738182
B	B64	0	0	-27775
B	B64	0	0	-27775
B	B64	0	0	-27775
B	B65	0	0	-23147368
B	B65	0	0	-23147368
B	B65	0	1	-23147368	0
B	B65	0	0	-23147368
B	B65	0	1	-23147368	0
B	B65	0	0	-23147368
B	B66	0	0	-0.412
B	B66	0	2	-0.412	0
B	B66	0	0	-0.412
B	B7	0	1	-2702	0
B	B7	1	3	-2702	0.25
B	B7	1	0	-2702	1
B	B7	0	0	-2702
B	B7	0	0	-2702
B	B76	0	0	-2465
B	B76	0	0	-2465
B	B76	0	0	-2465
B	B76	1	0	-2465	1
B	B77	0	0	-5407
B	B77	1	0	-5407	1
B	B77	1	0	-5407	1
B	B77	0	0	-5407
B	B77	0	0	-5407
B	B77	0	0	-5407
B	B77	0	0	-5407
B	B8	0	0	-11845455
B	B8	0	0	-11845455
B	B8	0	0	-11845455
B	B8	0	0	-11845455
B	B8	0	1	-11845455	0
B	B8	0	0	-11845455
B	B8	0	0	-11845455
B	B9	0	0	2885
B	B9	0	0	2885
B	B9	0	0	2885
B	B9	0	0	2885
E	E1	0	0	-1091
E	E1	0	1	-1091	0
E	E13	0	1	2944	0
E	E14	0	1	-37016667	0
E	E15	0	1	-27975	0
E	E15	0	1	-27975	0
E	E2	0	0	28265
E	E2	0	0	28265
E	E20	0	2	2154	0
E	E20	0	5	2154	0
E	E20	0	0	2154
E	E21	0	3	29055	0
E	E21	0	1	29055	0
E	E21	0	2	29055	0
E	E21	0	0	29055
E	E22	0	3	-4206	0
E	E22	0	0	-4206
E	E22	0	1	-4206	0
E	E22	0	0	-4206
E	E23	0	1	-14015	0
E	E23	0	0	-14015
E	E23	0	0	-14015
E	E24	0	0	-2936
E	E24	0	2	-2936	0
E	E24	0	1	-2936	0
E	E24	0	1	-2936	0
E	E25	0	0	-41155
E	E25	0	1	-41155	0
E	E25	0	2	-41155	0
E	E25	0	0	-41155
E	E29	0	0	-54845
E	E29	0	2	-54845	0
E	E29	0	0	-54845
E	E29	0	0	-54845
E	E30	0	0	4.55
E	E30	0	3	4.55	0
E	E30	0	0	4.55
E	E31	0	0	-0.305789
E	E31	0	0	-0.305789
E	E31	0	0	-0.305789
E	E32	0	2	3.17	0
E	E32	0	2	3.17	0
E	E32	0	4	3.17	0
E	E32	0	1	3.17	0
E	E32	0	0	3.17
E	E37	0	0	-2965
E	E37	0	1	-2965	0
E	E37	0	0	-2965
E	E37	0	0	-2965
E	E38	0	0	-5.17
E	E38	0	1	-5.17	0
E	E38	0	0	-5.17
E	E38	0	0	-5.17
E	E39	0	1	1231	0
E	E39	0	0	1231
E	E39	0	0	1231
E	E39	0	0	1231
E	E4	1	2	-13905	0.333333
E	E40	0	1	1752	0
E	E40	0	1	1752	0
E	E40	0	0	1752
E	E42	0	0	-1.01
E	E44	0	2	0.2815	0
E	E44	0	0	0.2815
E	E44	0	0	0.2815
E	E44	0	0	0.2815
E	E45	0	2	16645	0
E	E45	0	1	16645	0
E	E45	0	0	16645
E	E45	0	0	16645
E	E46	0	1	-42625	0
E	E46	0	1	-42625	0
E	E46	0	0	-42625
E	E46	0	0	-42625
E	E47	0	0	0.670625
E	E47	0	2	0.670625	0
E	E47	0	1	0.670625	0
E	E47	0	0	0.670625
E	E47bis	0	2	-1208	0
E	E47bis	0	1	-1208	0
E	E47bis	0	2	-1208	0
E	E47bis	0	0	-1208
E	E48	0	1	10765	0
E	E48	0	2	10765	0
E	E48	0	0	10765
E	E49	0	0	5.21
E	E49	0	1	5.21	0
E	E49	0	1	5.21	0
E	E49	0	1	5.21	0
E	E51	0	0	-0.6355
E	E51	0	1	-0.6355	0
E	E51	0	1	-0.6355	0
E	E52	0	0	51385
E	E52	0	2	51385	0
E	E52	0	0	51385
E	E52	1	1	51385	0.5
E	E53	0	0	-2236
E	E53	0	1	-2236	0
E	E53	0	0	-2236
E	E54	0	0	-19275
E	E54	0	0	-19275
E	E54	0	0	-19275
E	E55	0	1	3699	0
E	E55	0	0	3699
E	E55	0	0	3699
E	E56	0	0	-0.094
E	E56	0	0	-0.094
E	E6	0	1	-410333	0
E	E7	0	0	-63055
ST	ST1	0	0	-57995
ST	ST1	1	0	-57995	1
ST	ST1	0	0	-57995
ST	ST10	0	3	0.524	0
ST	ST10	0	2	0.524	0
ST	ST12	0	0	12745
ST	ST12	0	0	12745
ST	ST13	0	1	39065	0
ST	ST13	0	0	39065
ST	ST13	0	0	39065
ST	ST15	1	2	14395	0.333333
ST	ST15	0	1	14395	0
ST	ST15	0	0	14395
ST	ST17	0	1	2392	0
ST	ST17	0	2	2392	0
ST	ST17	0	0	2392
ST	ST18	0	2	0.166	0
ST	ST18	0	1	0.166	0
ST	ST18bis	0	1	36295	0
ST	ST18bis	0	1	36295	0
ST	ST19	1	2	0.027	0.333333
ST	ST19	0	2	0.027	0
ST	ST19	0	0	0.027
ST	ST21	0	0	1564
ST	ST21	0	0	1564
ST	ST21	0	0	1564
ST	ST22	0	1	21125	0
ST	ST22	1	1	21125	0.5
ST	ST22	0	0	21125
ST	ST23	0	2	2888	0
ST	ST24	0	1	0.0125	0
ST	ST25	2	0	0.272	1
ST	ST25	0	0	0.272
ST	ST26	0	0	0.9772
ST	ST26	1	2	0.9772	0.333333
ST	ST26	0	0	0.9772
ST	ST27	0	0	33622
ST	ST27	0	0	33622
ST	ST27	0	0	33622
ST	ST3	0	0	-0.3605
ST	ST3	0	0	-0.3605
ST	ST3	0	0	-0.3605
ST	ST30	0	0	10045
ST	ST30	0	0	10045
ST	ST30	0	0	10045
ST	ST31	0	3	-0.4375	0
ST	ST31	1	0	-0.4375	1
ST	ST31	0	1	-0.4375	0
ST	ST31	0	0	-0.4375
ST	ST32	0	1	-39872	0
ST	ST32	0	0	-39872
ST	ST32	0	1	-39872	0
ST	ST32	0	0	-39872
ST	ST35	0	1	0.026	0
ST	ST35	2	2	0.026	0.5
ST	ST35	0	3	0.026	0
ST	ST35	1	0	0.026	1
ST	ST35	0	0	0.026
ST	ST36	0	4	-1105	0
ST	ST36	0	2	-1105	0
ST	ST36	0	0	-1105
ST	ST36	0	0	-1105
ST	ST37	0	0	0.692727
ST	ST37	0	0	0.692727
ST	ST37	0	0	0.692727
ST	ST38	0	0	-16235
ST	ST38	1	0	-16235	1
ST	ST38	0	0	-16235
ST	ST38	0	0	-16235
ST	ST4	0	3	2282	0
ST	ST4	0	1	2282	0
ST	ST4	0	1	2282	0
ST	ST4	1	1	2282	0.5
ST	ST40	0	1	-1384	0
ST	ST40	0	0	-1384
ST	ST40	0	0	-1384
ST	ST40bis	0	1	0.197143	0
ST	ST40bis	0	0	0.197143
ST	ST40bis	0	0	0.197143
ST	ST41	1	1	0.6255	0.5
ST	ST41	1	1	0.6255	0.5
ST	ST41	0	3	0.6255	0
ST	ST41	0	0	0.6255
ST	ST42	0	3	38245	0
ST	ST42	1	1	38245	0.5
ST	ST42	0	0	38245
ST	ST44	0	2	2124	0
ST	ST44	0	0	2124
ST	ST44	0	0	2124
ST	ST47	0	1	23868421	0
ST	ST47	0	0	23868421
ST	ST50	1	1	-2615	0.5
ST	ST50	1	1	-2615	0.5
ST	ST50	1	2	-2615	0.333333
ST	ST50	1	1	-2615	0.5
ST	ST50	0	0	-2615
ST	ST53	0	1	-1169444	0
ST	ST53	0	0	-1169444
ST	ST53	0	0	-1169444

## Sheet: AutogamyIndex
Pob	Indiv	AI	herkoRela
B	B8	-1	-1184545455
B	B9	-1	2885
B	B12	-1	-6581
B	B35	-1	-4318571429
B	B36	-1	-0.982778
B	B43	-1	-3.39
B	B45	-1	-8159
B	B53	-1	-3238
B	B64	-1	-27775
E	E1	-1	-1091
E	E2	-0.428571	28265
E	E6	-1	-4103333333
E	E13	1	2944
E	E14	-1	-3701666667
E	E15	-1	-27975
E	E20	1	2154
E	E22	-1	-4206
E	E23	-1	-14015
E	E30	-0.863222	4.55
E	E31	-1	-0.305789
E	E32	0.1875	3.17
E	E37	-0.909091	-2965
E	E39	-1	1231
E	E40	-1	1752
E	E48	-1	10765
E	E52	-1	51385
E	E53	-1	-2236
E	E55	-1	3699
E	E47bis	-0.733333	-1208
ST	ST3	-1	-0.3605
ST	ST4	1	2282
ST	ST17	-1	2392
ST	ST18	-1	0.166
ST	ST19	-1	0.027
ST	ST22	-1	21125
ST	ST24	1	0.0125
ST	ST26	-1	0.977222
ST	ST27	-1	3362222222
ST	ST30	1	10045
ST	ST31	-1	-0.4375
ST	ST32	-1	-39872
ST	ST35	-1	0.026
ST	ST37	-1	0.692727
ST	ST41	-1	0.6255
ST	ST42	-1	38245

## Sheet: Fruitset
population	indiID	Nflowers	Nfruits	fruitset	herkoRela
B	B1	141	1	0.0070922	-2.47353
B	B10	16	0	0	-4.965
B	B12	82	2	0.0243902	-6.581
B	B16	48	0	0	-2.9765
B	B2	110	3	0.0272727	1.145
B	B29	5	1	0.2	3.015
B	B32	42	7	0.166667	-3.48188
B	B35	81	1	0.0123457	-4.31857
B	B36	60	3	0.05	-0.982778
B	B43	150	5	0.0333333	-3.39
B	B44	6	0	0	-1.3475
B	B45	55	9	0.163636	-8.159
B	B46	45	0	0	-4.46944
B	B5	40	1	0.025	-6.84357
B	B50	40	3	0.075	1.57533
B	B52	49	6	0.122449	-0.173571
B	B53	54	9	0.166667	-3.238
B	B55	9	5	0.555556	-1.87
B	B6	54	4	0.0740741	-0.738182
B	B64	43	1	0.0232558	-2.7775
B	B65	77	0	0	-2.31474
B	B66	42	0	0	-0.412
B	B7	62	0	0	-2.702
B	B76	18	0	0	-2.465
B	B77	48	1	0.0208333	-5.407
B	B8	34	3	0.0882353	-1.18455
B	B9	10	3	0.3	2.885
E	E1	64	17	0.265625	-1.091
E	E13	52	2	0.0384615	2.944
E	E14	30	13	0.433333	-3.70167
E	E15	48	5	0.104167	-2.7975
E	E2	73	6	0.0821918	2.8265
E	E20	65	12	0.184615	2.154
E	E21	63	9	0.142857	2.9055
E	E22	69	13	0.188406	-4.206
E	E23	46	4	0.0869565	-1.4015
E	E24	66	7	0.106061	-2.936
E	E25	53	0	0	-4.1155
E	E29	82	0	0	-5.4845
E	E30	77	29	0.376623	4.55
E	E31	63	6	0.0952381	-0.305789
E	E32	60	3	0.05	3.17
E	E37	81	10	0.123457	-2.965
E	E38	95	6	0.0631579	-5.17
E	E39	68	10	0.147059	1.231
E	E4	89	0	0	-1.3905
E	E40	29	5	0.172414	1.752
E	E42	48	10	0.208333	-1.01
E	E44	36	0	0	0.2815
E	E45	88	2	0.0227273	1.6645
E	E46	72	0	0	-4.2625
E	E47	54	20	0.37037	0.670625
E	E47bis	66	11	0.166667	-1.208
E	E48	46	6	0.130435	1.0765
E	E49	56	1	0.0178571	5.21
E	E51	48	14	0.291667	-0.6355
E	E52	103	11	0.106796	5.1385
E	E53	83	8	0.0963855	-2.236
E	E54	66	0	0	-1.9275
E	E55	73	16	0.219178	3.699
E	E56	73	0	0	-0.094
E	E6	49	6	0.122449	-4.10333
E	E7	42	3	0.0714286	-6.3055
ST	ST1	54	0	0	-5.7995
ST	ST10	47	0	0	0.524
ST	ST12	117	0	0	1.2745
ST	ST13	55	0	0	3.9065
ST	ST15	35	0	0	1.4395
ST	ST17	46	1	0.0217391	2.392
ST	ST18	73	8	0.109589	0.166
ST	ST18bis	75	0	0	3.6295
ST	ST19	78	5	0.0641026	0.027
ST	ST21	58	0	0	1.564
ST	ST22	83	9	0.108434	2.1125
ST	ST23	52	6	0.115385	2.888
ST	ST24	29	5	0.172414	0.0125
ST	ST25	42	3	0.0714286	0.272
ST	ST26	53	12	0.226415	0.977222
ST	ST27	135	7	0.0518519	3.36222
ST	ST3	54	4	0.0740741	-0.3605
ST	ST30	54	5	0.0925926	1.0045
ST	ST31	84	7	0.0833333	-0.4375
ST	ST32	61	2	0.0327869	-3.9872
ST	ST35	92	2	0.0217391	0.026
ST	ST36	129	4	0.0310078	-1.105
ST	ST37	34	4	0.117647	0.692727
ST	ST38	64	0	0	-1.6235
ST	ST4	84	4	0.047619	2.282
ST	ST40	60	4	0.0666667	-1.384
ST	ST40bis	50	0	0	0.197143
ST	ST41	74	20	0.27027	0.6255
ST	ST42	103	59	0.572816	3.8245
ST	ST44	44	9	0.204545	2.124
ST	ST47	49	1	0.0204082	2.38684
ST	ST50	64	0	0	-2.615
ST	ST53	59	0	0	-1.16944

## Sheet: Herko_seedset
Population	plantID	seedset	Herko
B	B1	1	-2.47353
B	B12	1	-6.581
B	B12	0	-6.581
B	B12	0	-6.581
B	B12	0	-6.581
B	B2	0	1.145
B	B2	0	1.145
B	B2	0	1.145
B	B2	0	1.145
B	B2	0	1.145
B	B2	0	1.145
B	B27	2	-4.042
B	B27	1	-4.042
B	B27	1	-4.042
B	B27	1	-4.042
B	B27	1	-4.042
B	B32	0	-3.48188
B	B32	0	-3.48188
B	B32	0	-3.48188
B	B32	0	-3.48188
B	B32	0	-3.48188
B	B35	1	-4.31857
B	B35	0	-4.31857
B	B36	0	-0.9827
B	B36	1	-0.9827
B	B43	0	-3.39
B	B45	0	-8.159
B	B45	0	-8.159
B	B45	0	-8.159
B	B45	0	-8.159
B	B45	0	-8.159
B	B45	0	-8.159
B	B45	0	-8.159
B	B45	0	-8.159
B	B45	0	-8.159
B	B45	0	-8.159
B	B45	0	-8.159
B	B45	0	-8.159
B	B45	0	-8.159
B	B45	0	-8.159
B	B45	0	-8.159
B	B47	0	-2.559
B	B47	0	-2.559
B	B47	0	-2.559
B	B47	0	-2.559
B	B47	0	-2.559
B	B47	0	-2.559
B	B47	0	-2.559
B	B47	1	-2.559
B	B47	0	-2.559
B	B47	0	-2.559
B	B47	0	-2.559
B	B47	0	-2.559
B	B47	0	-2.559
B	B47	0	-2.559
B	B47	4	-2.559
B	B47	0	-2.559
B	B47	0	-2.559
B	B47	0	-2.559
B	B5	2	-6.84357
B	B50-51	0	1.57533
B	B52	0	-0.1735
B	B52	0	-0.1735
B	B53	0	-3.238
B	B53	1	-3.238
B	B6	0	-0.7381
B	B61	2	-6.131
B	B61	1	-6.131
B	B64	0	-2.7775
B	B7	2	-2.702
B	B7	1	-2.702
E	E1	0	-1.091
E	E1	0	-1.091
E	E1	1	-1.091
E	E1	1	-1.091
E	E1	1	-1.091
E	E13	1	2.944
E	E13	1	2.944
E	E14	2	-3.70167
E	E14	2	-3.70167
E	E14	1	-3.70167
E	E14	2	-3.70167
E	E14	1	-3.70167
E	E15	3	-2.7975
E	E15	4	-2.7975
E	E15	2	-2.7975
E	E15	0	-2.7975
E	E2	3	2.8265
E	E20	3	2.154
E	E20	3	2.154
E	E20	2	2.154
E	E20	1	2.154
E	E20	1	2.154
E	E20	1	2.154
E	E20	0	2.154
E	E21	1	2.9055
E	E21	1	2.9055
E	E21	1	2.9055
E	E21	1	2.9055
E	E21	1	2.9055
E	E21	0	2.9055
E	E21	0	2.9055
E	E21	3	2.9055
E	E21	1	2.9055
E	E21	1	2.9055
E	E21	2	2.9055
E	E21	4	2.9055
E	E22	2	-4.206
E	E22	1	-4.206
E	E22	2	-4.206
E	E22	1	-4.206
E	E22	1	-4.206
E	E22	2	-4.206
E	E22	1	-4.206
E	E22	1	-4.206
E	E22	2	-4.206
E	E22	3	-4.206
E	E22	4	-4.206
E	E22	1	-4.206
E	E23	1	-1.4015
E	E23	1	-1.4015
E	E23	2	-1.4015
E	E23	0	-1.4015
E	E24	1	-2.936
E	E24	1	-2.936
E	E24	1	-2.936
E	E24	0	-2.936
E	E30	3	4.55
E	E30	1	4.55
E	E30	1	4.55
E	E30	1	4.55
E	E30	0	4.55
E	E30	0	4.55
E	E30	0	4.55
E	E30	5	4.55
E	E30	2	4.55
E	E30	1	4.55
E	E30	0	4.55
E	E30	0	4.55
E	E30	2	4.55
E	E30	2	4.55
E	E30	1	4.55
E	E30	1	4.55
E	E30	0	4.55
E	E30	2	4.55
E	E30	2	4.55
E	E30	5	4.55
E	E30	2	4.55
E	E30	1	4.55
E	E30	1	4.55
E	E30	1	4.55
E	E30	1	4.55
E	E31	0	-0.3057
E	E31	0	-0.3057
E	E31	1	-0.3057
E	E31	0	-0.30578
E	E31	1	-0.3057
E	E31	0	-0.3057
E	E32	2	3.17
E	E32	1	3.17
E	E32	1	3.17
E	E32	3	3.17
E	E32	1	3.17
E	E32	2	3.17
E	E32	2	3.17
E	E32	1	3.17
E	E32	2	3.17
E	E37	1	-2.965
E	E38	3	-5.17
E	E38	3	-5.17
E	E38	3	-5.17
E	E38	1	-5.17
E	E38	2	-5.17
E	E38	3	-5.17
E	E38	2	-5.17
E	E38	1	-5.17
E	E38	1	-5.17
E	E38	1	-5.17
E	E38	2	-5.17
E	E38	2	-5.17
E	E38		-5.17
E	E39	0	1.231
E	E39	2	1.231
E	E39	1	1.231
E	E39	0	1.231
E	E39	0	1.231
E	E39	0	1.231
E	E39	0	1.231
E	E39	0	1.231
E	E39	1	1.231
E	E39	1	1.231
E	E39	1	1.231
E	E39	1	1.231
E	E39	1	1.231
E	E39	1	1.231
E	E39	0	1.231
E	E40	2	1.752
E	E40	4	1.752
E	E40	1	1.752
E	E40	2	1.752
E	E40	2	1.752
E	E42	0	-1.01
E	E42	0	-1.01
E	E42	0	-1.01
E	E42	0	-1.01
E	E42	0	-1.01
E	E42	0	-1.01
E	E42	0	-1.01
E	E42	0	-1.01
E	E42	0	-1.01
E	E45	1	1.6645
E	E45	0	1.6645
E	E45	2	1.6645
E	E45	4	1.6645
E	E45	1	1.6645
E	E45	4	1.6645
E	E45	3	1.6645
E	E45	1	1.6645
E	E45	1	1.6645
E	E45	2	1.6645
E	E45	1	1.6645
E	E45	1	1.6645
E	E46	1	-4.2625
E	E46	1	-4.2625
E	E46	1	-4.2625
E	E46	1	-4.2625
E	E46	1	-4.2625
E	E47	1	0.6706
E	E47BIS	2	-1.208
E	E47BIS	2	-1.208
E	E47BIS	1	-1.208
E	E47BIS	1	-1.208
E	E47BIS	1	-1.208
E	E48	2	1.0765
E	E48	2	1.0765
E	E48	0	1.0765
E	E48	1	1.0765
E	E48	2	1.0765
E	E48	1	1.0765
E	E48	2	1.0765
E	E49	0	5.21
E	E49	0	5.21
E	E49	2	5.21
E	E49	2	5.21
E	E49	3	5.21
E	E49	2	5.21
E	E49	1	5.21
E	E49	1	5.21
E	E49	4	5.21
E	E49	1	5.21
E	E49	1	5.21
E	E49	2	5.21
E	E49	1	5.21
E	E51	1	-0.6355
E	E51	3	-0.6355
E	E51	1	-0.6355
E	E51	1	-0.6355
E	E51	2	-0.6355
E	E51	2	-0.6355
E	E51	3	-0.6355
E	E51	1	-0.6355
E	E51	1	-0.6355
E	E51	1	-0.6355
E	E51	2	-0.6355
E	E51	1	-0.6355
E	E51	1	-0.6355
E	E51	1	-0.6355
E	E51	4	-0.6355
E	E51	4	-0.6355
E	E51	1	-0.6355
E	E51	1	-0.6355
E	E51	1	-0.6355
E	E51	1	-0.6355
E	E51	1	-0.6355
E	E51	1	-0.6355
E	E52		5.1385
E	E52	2	5.1385
E	E52	1	5.1385
E	E52	2	5.1385
E	E52	1	5.1385
E	E52	1	5.1385
E	E52	2	5.1385
E	E52	1	5.1385
E	E52	0	5.1385
E	E52	0	5.1385
E	E52	4	5.1385
E	E52	5	5.1385
E	E52	3	5.1385
E	E52	6	5.1385
E	E52	3	5.1385
E	E52	2	5.1385
E	E52	1	5.1385
E	E52	1	5.1385
E	E52	2	5.1385
E	E52	1	5.1385
E	E53	3	-2.236
E	E53	1	-2.236
E	E53	1	-2.236
E	E53	1	-2.236
E	E55	2	3.699
E	E55	1	3.699
E	E55	2	3.699
E	E55	3	3.699
E	E55	2	3.699
E	E55	2	3.699
E	E55	3	3.699
E	E55	2	3.699
E	E55	3	3.699
E	E55	4	3.699
E	E55	2	3.699
E	E55	1	3.699
E	E55	1	3.699
E	E55	1	3.699
E	E6	1	-4.10333
E	E6	0	-4.10333
E	E6	0	-4.10333
E	E6	0	-4.10333
ST	ST12	1	1.2745
ST	ST12	1	1.2745
ST	ST12	1	1.2745
ST	ST17	2	2.392
ST	ST17	1	2.392
ST	ST17	1	2.392
ST	ST17	2	2.392
ST	ST17	1	2.392
ST	ST17	1	2.392
ST	ST18	1	0.166
ST	ST18	1	0.166
ST	ST18	0	0.166
ST	ST18	1	0.166
ST	ST18	2	0.166
ST	ST18	2	0.166
ST	ST18	0	0.166
ST	ST18	0	0.166
ST	ST19	1	0.027
ST	ST19	1	0.027
ST	ST19	1	0.027
ST	ST22	1	2.1125
ST	ST22	1	2.1125
ST	ST22	0	2.1125
ST	ST22	0	2.1125
ST	ST22	0	2.1125
ST	ST22	0	2.1125
ST	ST22	0	2.1125
ST	ST22	2	2.1125
ST	ST22	2	2.1125
ST	ST22	1	2.1125
ST	ST24	2	0.0125
ST	ST24	4	0.0125
ST	ST24	1	0.0125
ST	ST24	0	0.0125
ST	ST24	0	0.0125
ST	ST24	0	0.0125
ST	ST24	0	0.0125
ST	ST25	3	0.272
ST	ST25	1	0.272
ST	ST25	1	0.272
ST	ST26	0	0.9772
ST	ST26	0	0.9772
ST	ST26	0	0.9772
ST	ST26	0	0.9772
ST	ST26	0	0.9772
ST	ST26	0	0.9772
ST	ST26	0	0.9772
ST	ST26	0	0.9772
ST	ST26	0	0.9772
ST	ST26	0	0.9772
ST	ST26	0	0.9772
ST	ST26	0	0.9772
ST	ST26	0	0.9772
ST	ST26	0	0.9772
ST	ST26	1	0.9772
ST	ST26	0	0.9772
ST	ST26	0	0.9772
ST	ST27	1	3.36222
ST	ST27	1	3.36222
ST	ST27	1	3.36222
ST	ST27	0	3.36222
ST	ST27	0	3.36222
ST	ST27	1	3.36222
ST	ST3	0	-0.3605
ST	ST32	2	-3.9872
ST	ST32	0	-3.9872
ST	ST33	1	-9.7725
ST	ST35	2	0.026
ST	ST35	2	0.026
ST	ST35	2	0.026
ST	ST35	1	0.026
ST	ST36	2	-1.105
ST	ST36	2	-1.105
ST	ST36	1	-1.105
ST	ST36	1	-1.105
ST	ST36	2	-1.105
ST	ST36	2	-1.105
ST	ST36	2	-1.105
ST	ST37	2	0.6927
ST	ST37	1	0.6927
ST	ST37	1	0.6927
ST	ST40	2	-1.384
ST	ST40	4	-1.384
ST	ST40	3	-1.384
ST	ST40	3	-1.384
ST	ST40	3	-1.384
ST	ST40	3	-1.384
ST	ST40	1	-1.384
ST	ST40	3	-1.384
ST	ST40	4	-1.384
ST	ST40	1	-1.384
ST	ST40	4	-1.384
ST	ST41	1	0.6255
ST	ST41	1	0.6255
ST	ST41	1	0.6255
ST	ST41	1	0.6255
ST	ST41	1	0.6255
ST	ST41	6	0.6255
ST	ST41	1	0.6255
ST	ST41	1	0.6255
ST	ST41	1	0.6255
ST	ST41	3	0.6255
ST	ST41	2	0.6255
ST	ST41	1	0.6255
ST	ST41	1	0.6255
ST	ST41	1	0.6255
ST	ST41	1	0.6255
ST	ST41	1	0.6255
ST	ST41	1	0.6255
ST	ST41	1	0.6255
ST	ST41	1	0.6255
ST	ST41	1	0.6255
ST	ST41	3	0.6255
ST	ST41	1	0.6255
ST	ST41	1	0.6255
ST	ST41	1	0.6255
ST	ST41	1	0.6255
ST	ST41	2	0.6255
ST	ST41	1	0.6255
ST	ST42	2	3.8245
ST	ST42	8	3.8245
ST	ST42	4	3.8245
ST	ST42	3	3.8245
ST	ST42	1	3.8245
ST	ST42	3	3.8245
ST	ST42	1	3.8245
ST	ST42	2	3.8245
ST	ST42	2	3.8245
ST	ST42	3	3.8245
ST	ST42	0	3.8245
ST	ST42	3	3.8245
ST	ST42	3	3.8245
ST	ST42	6	3.8245
ST	ST42	1	3.8245
ST	ST42	3	3.8245
ST	ST42	2	3.8245
ST	ST42	4	3.8245
ST	ST42	2	3.8245
ST	ST42	2	3.8245
ST	ST42	2	3.8245
ST	ST42	3	3.8245
ST	ST42	4	3.8245
ST	ST42	3	3.8245
ST	ST42	2	3.8245
ST	ST42	3	3.8245
ST	ST42	1	3.8245
ST	ST42	1	3.8245
ST	ST42	0	3.8245
ST	ST42	0	3.8245
ST	ST42	2	3.8245
ST	ST44	1	2.124
ST	ST44	4	2.124
ST	ST44	1	2.124
ST	ST44	3	2.124
ST	ST44	1	2.124
ST	ST44	6	2.124
ST	ST44	4	2.124
ST	ST50	1	-2.615
ST	ST50	1	-2.615
ST	ST50	2	-2.615
ST	ST50	1	-2.615
ST	ST50	1	-2.615
ST	ST51BIS	0	3.31333
ST	ST51BIS	0	3.31333

## Sheet: Seed_weight&Germination
Population	plantID	infloID	fruitID	SeedWeightmg	SeedWeight	germina	Herko
B	B1	B1AM	B1AM67	0.0138	138	0	-2.47353
B	B12	B12EXTRA	B12EXTRA51	0.009	90	0	-6.581
B	B12	B12EXTRA	B12EXTRA52				-6.581
B	B12	B12EXTRA	B12EXTRA53				-6.581
B	B12	B12RJ	B12RJ59				-6.581
B	B2	B2EXTRA	B2EXTRA64				1.145
B	B2	B2EXTRA	B2EXTRA65				1.145
B	B2	B2EXTRA	B2EXTRA66				1.145
B	B2	B2RS	B2RS69				1.145
B	B2	B2BL	B2BL70				1.145
B	B2	B2RJ	B2RJ71				1.145
B	B27	B27EXTRA	B27EXTRA46	0.012	120	1	-4.042
B	B27	B27EXTRA	B27EXTRA46	0.0115	115	0	-4.042
B	B27	B27EXTRA	B27EXTRA47	0.0045	45	0	-4.042
B	B27	B27EXTRA	B27EXTRA48	0.0021	21	0	-4.042
B	B27	B27RJ	B27RJ49	0.0056	56	0	-4.042
B	B27	B27RJ	B27RJ50	0.0058	58	0	-4.042
B	B32	B32AM	B32AM54	0.0017	17		-3.48188
B	B32	B32AM	B32AM54	0.0019	19		-3.48188
B	B32	B32AM	B32AM54				-3.48188
B	B32	B32AM	B32AM55	0.0018	18		-3.48188
B	B32	B32AM	B32AM55	0.0015	15		-3.48188
B	B32	B32AM	B32AM55	0.0017	17		-3.48188
B	B32	B32AM	B32AM56	0.001	10		-3.48188
B	B32	B32AM	B32AM57	0.0011	11		-3.48188
B	B32	B32AM	B32AM58	0.0015	15		-3.48188
B	B35	B35AZ	B35AZ44	0.0145	145	0	-4.31857
B	B35	B35AZ	B35AZ45				-4.31857
B	B36	B36RS	B36RS1				-0.982777
B	B36	B36EXTRA	B36EXTRA2	0.007	70	1	-0.982777
B	B43	B43EXTRA	B43EXTRA3				-3.39
B	B45	B45EXTRA	B45EXTRA4				-8.159
B	B45	B45EXTRA	B45EXTRA5				-8.159
B	B45	B45EXTRA	B45EXTRA6				-8.159
B	B45	B45EXTRA	B45EXTRA7				-8.159
B	B45	B45EXTRA	B45EXTRA8				-8.159
B	B45	B45EXTRA	B45EXTRA9				-8.159
B	B45	B45EXTRA	B45EXTRA10				-8.159
B	B45	B45EXTRA	B45EXTRA11				-8.159
B	B45	B45RJ	B45RJ37				-8.159
B	B45	B45RJ	B45RJ38				-8.159
B	B45	B45RS	B45RS39				-8.159
B	B45	B45RS	B45RS40				-8.159
B	B45	B45AM	B45AM41				-8.159
B	B45	B45AM	B45AM42				-8.159
B	B45	B45AM	B45AM43				-8.159
B	B47	B47RJ	B47RJ17				-2.559
B	B47	B47RJ	B47RJ18				-2.559
B	B47	B47RJ	B47RJ19				-2.559
B	B47	B47AZ	B47AZ20				-2.559
B	B47	B47AZ	B47AZ21				-2.559
B	B47	B47RS	B47RS22				-2.559
B	B47	B47AM	B47AM23				-2.559
B	B47	B47AM	B47AM24	0.0047	47	0	-2.559
B	B47	B47AM	B47AM25				-2.559
B	B47	B47AM	B47AM26				-2.559
B	B47	B47AM	B47AM27				-2.559
B	B47	B47AM	B47AM28				-2.559
B	B47	B47AM	B47AM29				-2.559
B	B47	B47AM	B47AM30				-2.559
B	B47	B47EXTRA	B47EXTRA31	0.0089	89	0	-2.559
B	B47	B47EXTRA	B47EXTRA31	0.0086	86	0	-2.559
B	B47	B47EXTRA	B47EXTRA31	0.0065	65	0	-2.559
B	B47	B47EXTRA	B47EXTRA31	0.0104	104	1	-2.559
B	B47	B47EXTRA	B47EXTRA32				-2.559
B	B47	B47EXTRA	B47EXTRA33				-2.559
B	B47	B47EXTRA	B47EXTRA34				-2.559
B	B5	B5AZ	B5AZ63	0.0053	53	0	-6.84357
B	B5	B5AZ	B5AZ63	0.0051	51	0	-6.84357
B	B50-51	B50-51RJ	B50-51RJ16				1.57533
B	B52	B52RJ	B52RJ14				-0.173571
B	B52	B52BL	B52BL15				-0.173571
B	B53	B53RS	B53RS12				-3.238
B	B53	B53RJ	B53RJ13	0.0092	92	0	-3.238
B	B6	B6AZ	B6AZ62	0.0017	17		-0.73818
B	B6	B6AZ	B6AZ62	0	0		-0.73818
B	B61	B61RS	B61RS35	0.007	70	1	-6.131
B	B61	B61RS	B61RS35	0.0065	65	0	-6.131
B	B61	B61EXTRA	B61EXTRA36	0.0062	62	0	-6.131
B	B64	B64AZ	B64AZ68				-2.7775
B	B7	B7EXTRA	B7EXTRA60	0.014	140	0	-2.702
B	B7	B7EXTRA	B7EXTRA60	0.0123	123	1	-2.702
B	B7	B7EXTRA	B7EXTRA61	0.0089	89	0	-2.702
E	E1	E1AM	E1AM234				-1.091
E	E1	E1AM	E1AM235				-1.091
E	E1	E1RJ	E1RJ236	0.0091	91	0	-1.091
E	E1	E1RJ	E1RJ237	0.009	90	0	-1.091
E	E1	E1BL	E1BL238	0.009	90	0	-1.091
E	E13	E13AM	E13AM240	0.0057	57	0	2.944
E	E13	E13RS	E13RS242	0.0055	55	0	2.944
E	E14	E14AZ	E14AZ192	0.016	160	0	-3.70167
E	E14	E14AZ	E14AZ192	0.0148	148	1	-3.70167
E	E14	E14AZ	E14AZ193	0.0168	168	0	-3.70167
E	E14	E14AZ	E14AZ193	0.0138	138	1	-3.70167
E	E14	E14AZ	E14AZ194	0.0182	182	0	-3.70167
E	E14	E14AZ	E14AZ195	0.015	150	1	-3.70167
E	E14	E14AZ	E14AZ195	0.0121	121	0	-3.70167
E	E14	E14AZ	E14AZ196	0.0152	152	1	-3.70167
E	E15	E53AZ	E53AZ197	0.0095	95	0	-2.7975
E	E15	E15RJ	E15RJ212	0.0164	164	0	-2.7975
E	E15	E15RJ	E15RJ212	0.016	160	0	-2.7975
E	E15	E15RJ	E15RJ212	0.0164	164	0	-2.7975
E	E15	E15RJ	E15RJ213	0.0156	156	0	-2.7975
E	E15	E15RJ	E15RJ213	0.0158	158	0	-2.7975
E	E15	E15RJ	E15RJ213	0.0155	155	1	-2.7975
E	E15	E15RJ	E15RJ213	0.0122	122	0	-2.7975
E	E15	E15RJ	E15RJ214	0.0151	151	1	-2.7975
E	E15	E15RJ	E15RJ214	0.014	140	0	-2.7975
E	E15	E15RJ	E15RJ215				-2.7975
E	E2	E2AZ	E2AZ241	0.009	90	0	2.8265
E	E2	E2AZ	E2AZ241	0.0206	206	0	2.8265
E	E2	E2AZ	E2AZ241	0.0108	108	0	2.8265
E	E20	E20EXTRA	E20EXTRA205	0.0116	116	1	2.154
E	E20	E20EXTRA	E20EXTRA205	0.0138	138	1	2.154
E	E20	E20EXTRA	E20EXTRA205	0.0136	136	0	2.154
E	E20	E20EXTRA	E20EXTRA206	0.0105	105	0	2.154
E	E20	E20EXTRA	E20EXTRA206	0.011	110	0	2.154
E	E20	E20EXTRA	E20EXTRA206	0.0113	113	0	2.154
E	E20	E20EXTRA	E20EXTRA207	0.0101	101	0	2.154
E	E20	E20EXTRA	E20EXTRA207	0.0037	37	0	2.154
E	E20	E20EXTRA	E20EXTRA208	0.012	120	0	2.154
E	E20	E20EXTRA	E20EXTRA209	0.0035	35	0	2.154
E	E20	E20EXTRA	E20EXTRA210	0.0041	41	0	2.154
E	E20	E20EXTRA	E20EXTRA211				2.154
E	E21	E49EXTRA	E49EXTRA174	0.0078	78	0	2.9055
E	E21	E21RS	E21RS184	0.0086	86	0	2.9055
E	E21	E21RS	E21RS185	0.0071	71	0	2.9055
E	E21	E21BL	E21BL187	0.0245	245	0	2.9055
E	E21	E21BL	E21BL188	0.0169	169	0	2.9055
E	E21	E21BL	E21BL189	0.0158	158	0	2.9055
E	E21	E21BL	E21BL190				2.9055
E	E21	E21BL	E21BL191				2.9055
E	E21	E21EXTRA	E21EXTRA200	0.0159	159	0	2.9055
E	E21	E21EXTRA	E21EXTRA200	0.0159	159	0	2.9055
E	E21	E21EXTRA	E21EXTRA200	0.015	150	0	2.9055
E	E21	E21EXTRA	E21EXTRA201	0.0188	188	0	2.9055
E	E21	E21EXTRA	E21EXTRA202	0.0102	102	0	2.9055
E	E21	E21EXTRA	E21EXTRA203	0.0062	62	0	2.9055
E	E21	E21EXTRA	E21EXTRA203	0.0063	63	0	2.9055
E	E21	E21EXTRA	E21EXTRA204	0.0106	106	0	2.9055
E	E21	E21EXTRA	E21EXTRA204	0.0118	118	0	2.9055
E	E21	E21EXTRA	E21EXTRA204	0.0092	92	0	2.9055
E	E21	E21EXTRA	E21EXTRA204	0.0104	104	0	2.9055
E	E22	E22RJ	E22RJ1	0.0088	88	0	-4.206
E	E22	E22RJ	E22RJ1	0.0087	87	0	-4.206
E	E22	E22RJ	E22RJ2	0.0059	59	0	-4.206
E	E22	E22RJ	E22RJ3	0.0066	66	1	-4.206
E	E22	E22RJ	E22RJ3	0.005	50	0	-4.206
E	E22	E22RJ	E22RJ4	0.0047	47	0	-4.206
E	E22	E22RJ	E22RJ5	0.0074	74	0	-4.206
E	E22	E22AZ	E22AZ18	0.0113	113	0	-4.206
E	E22	E22AZ	E22AZ18	0.0095	95	0	-4.206
E	E22	E22AZ	E22AZ19	0.0099	99	1	-4.206
E	E22	E22AZ	E22AZ20	0.0089	89	0	-4.206
E	E22	E22AZ	E22AZ21	0.0103	103	1	-4.206
E	E22	E22AZ	E22AZ21	0.0088	88	1	-4.206
E	E22	E22RS	E22RS29	0.0105	105	1	-4.206
E	E22	E22RS	E22RS29	0.01	100	1	-4.206
E	E22	E22RS	E22RS29	0.0114	114	1	-4.206
E	E22	E22RS	E22RS30	0.0102	102	1	-4.206
E	E22	E22RS	E22RS30	0.0109	109	1	-4.206
E	E22	E22RS	E22RS30	0.0093	93	1	-4.206
E	E22	E22RS	E22RS30	0.0107	107	1	-4.206
E	E22	E22RS	E22RS31	0.0088	88	0	-4.206
E	E23	E23AZ	E23AZ15	0.017	170	1	-1.4015
E	E23	E23AZ	E23AZ16	0.005	50	0	-1.4015
E	E23	E23AM	E23AM22	0.0104	104	1	-1.4015
E	E23	E23AM	E23AM22	0.026	260	1	-1.4015
E	E23	E49EXTRA	E49EXTRA174	0.0048	48	0	-1.4015
E	E23	E23RS	E23RS183				-1.4015
E	E24	E24RS	E24RS17	0.0046	46	1	-2.936
E	E24	E24BL	E24BL44	0.0078	78	1	-2.936
E	E24	E24BL	E24BL45	0.0035	35	1	-2.936
E	E24	E24AZ	E24AZ46				-2.936
E	E25	E49EXTRA	E49EXTRA174	0.0095	95	0	-4.1155
E	E27	E49EXTRA	E49EXTRA174	0.0055	55	0
E	E29	E49EXTRA	E49EXTRA173	0.01	100	0	-5.4845
E	E30	E30RJ	E30RJ23	0.0194	194	1	4.55
E	E30	E30RJ	E30RJ23	0.0155	155	0	4.55
E	E30	E30RJ	E30RJ23	0.0225	225	1	4.55
E	E30	E30RJ	E30RJ24	0.0172	172	0	4.55
E	E30	E30RJ	E30RJ25	0.0155	155	1	4.55
E	E30	E30RJ	E30RJ26	0.0131	131	1	4.55
E	E30	E30RJ	E30RJ27				4.55
E	E30	E30RJ	E30RJ28				4.55
E	E30	E30AZ	E30AZ54				4.55
E	E30	E30RS	E30RS55	0.0147	147	1	4.55
E	E30	E30RS	E30RS55	0.0182	182	0	4.55
E	E30	E30RS	E30RS55	0.0177	177	1	4.55
E	E30	E30RS	E30RS55	0.0167	167	1	4.55
E	E30	E30RS	E30RS55	0.0146	146	1	4.55
E	E30	E30RS	E30RS56	0.0158	158	1	4.55
E	E30	E30RS	E30RS56	0.015	150	1	4.55
E	E30	E30RS	E30RS57	0.0175	175	1	4.55
E	E30	E30RS	E30RS58				4.55
E	E30	E30RS	E30RS59				4.55
E	E30	E30AM	E30AM64	0.017	170	0	4.55
E	E30	E30AM	E30AM64	0.0148	148	1	4.55
E	E30	E30AM	E30AM65	0.0154	154	1	4.55
E	E30	E30AM	E30AM65	0.0104	104	0	4.55
E	E30	E30AM	E30AM66	0.0186	186	0	4.55
E	E30	E30AM	E30AM67	0.0155	155	1	4.55
E	E30	E30AM	E30AM68				4.55
E	E30	E30EXTRA	E30EXTRA98	0.0109	109	0	4.55
E	E30	E30EXTRA	E30EXTRA98	0.0112	112	0	4.55
E	E30	E30EXTRA	E30EXTRA99	0.0088	88	0	4.55
E	E30	E30EXTRA	E30EXTRA99	0.0143	143	1	4.55
E	E30	E30EXTRA	E30EXTRA100	0.0141	141	0	4.55
E	E30	E30EXTRA	E30EXTRA100	0.018	180	1	4.55
E	E30	E30EXTRA	E30EXTRA100	0.0156	156	1	4.55
E	E30	E30EXTRA	E30EXTRA100	0.0147	147	0	4.55
E	E30	E30EXTRA	E30EXTRA100	0.0058	58	1	4.55
E	E30	E30EXTRA	E30EXTRA101	0.0145	145	0	4.55
E	E30	E30EXTRA	E30EXTRA101	0.0149	149	0	4.55
E	E30	E30EXTRA	E30EXTRA102	0.0135	135	1	4.55
E	E30	E30EXTRA	E30EXTRA103	0.0104	104	0	4.55
E	E30	E30EXTRA	E30EXTRA104	0.0068	68	0	4.55
E	E30	E30EXTRA	E30EXTRA105	0.0057	57	0	4.55
E	E31	E31AM	E31AM6				-0.3057
E	E31	E31AM	E31AM7				-0.3057
E	E31	E31AM	E31AM8	0.015	150	1	-0.3057
E	E31	E31BL	E31BL14				-0.3057
E	E31	E31AZ	E31AZ62	0.0095	95	0	-0.3057
E	E31	E31AZ	E31AZ63				-0.3057
E	E31	E49EXTRA	E49EXTRA172	0.0082	82	0	-0.3057
E	E32	E32EXTRA	E32EXTRA32	0.0109	109	0	3.17
E	E32	E32EXTRA	E32EXTRA32	0.0086	86	0	3.17
E	E32	E32EXTRA	E32EXTRA33	0.0131	131	0	3.17
E	E32	E32EXTRA	E32EXTRA34	0.018	180	0	3.17
E	E32	E32EXTRA	E32EXTRA35	0.0056	56	0	3.17
E	E32	E32EXTRA	E32EXTRA35	0.0081	81	0	3.17
E	E32	E32EXTRA	E32EXTRA35	0.0056	56	0	3.17
E	E32	E32EXTRA	E32EXTRA36	0.0085	85	0	3.17
E	E32	E32EXTRA	E32EXTRA37	0.0083	83	0	3.17
E	E32	E32EXTRA	E32EXTRA37	0.0093	93	0	3.17
E	E32	E32EXTRA	E32EXTRA38	0.0092	92	0	3.17
E	E32	E32EXTRA	E32EXTRA38	0.0077	77	0	3.17
E	E32	E32EXTRA	E32EXTRA39	0.0128	128	1	3.17
E	E32	E32AZ	E32AZ40	0.0009	9	0	3.17
E	E32	E32AZ	E32AZ40	0.0016	16	0	3.17
E	E33	E49EXTRA	E49EXTRA171	0.0089	89	0	-0.103333
E	E35	E49EXTRA	E49EXTRA171	0.0093	93	0
E	E37	E37AZ	E37AZ76	0.0169	169	0	-2.965
E	E37	E49EXTRA	E49EXTRA170	0.0067	67	0	-2.965
E	E38	E38BL	E38BL10	0.0149	149	0	-5.17
E	E38	E38BL	E38BL10	0.015	150	1	-5.17
E	E38	E38BL	E38BL10	0.0133	133	1	-5.17
E	E38	E38BL	E38BL11	0.0156	156	0	-5.17
E	E38	E38BL	E38BL11	0.0117	117	1	-5.17
E	E38	E38BL	E38BL11	0.0114	114	0	-5.17
E	E38	E38BL	E38BL12	0.0123	123	0	-5.17
E	E38	E38BL	E38BL12	0.0098	98	0	-5.17
E	E38	E38BL	E38BL12	0.0128	128	0	-5.17
E	E38	E38BL	E38BL13	0.0128	128	1	-5.17
E	E38	E38EXTRA	E38EXTRA77	0.016	160	0	-5.17
E	E38	E38EXTRA	E38EXTRA77	0.0167	167	1	-5.17
E	E38	E38EXTRA	E38EXTRA78	0.0141	141	0	-5.17
E	E38	E38EXTRA	E38EXTRA78	0.0184	184	0	-5.17
E	E38	E38EXTRA	E38EXTRA78	0.015	150	1	-5.17
E	E38	E38EXTRA	E38EXTRA78	0.0151	151	0	-5.17
E	E38	E38EXTRA	E38EXTRA79	0.0167	167	0	-5.17
E	E38	E38EXTRA	E38EXTRA79	0.0158	158	0	-5.17
E	E38	E38EXTRA	E38EXTRA80	0.0176	176	1	-5.17
E	E38	E38EXTRA	E38EXTRA81	0.024	240	0	-5.17
E	E38	E38EXTRA	E38EXTRA82	0.0201	201	1	-5.17
E	E38	E38EXTRA	E38EXTRA83	0.0116	116	0	-5.17
E	E38	E38EXTRA	E38EXTRA83	0.0131	131	0	-5.17
E	E38	E38EXTRA	E38EXTRA84	0.0102	102	0	-5.17
E	E38	E38EXTRA	E38EXTRA84	0.009	90	1	-5.17
E	E38	E38EXTRA	E38EXTRA85	0.0166	166	1	-5.17
E	E38	E38EXTRA	E38EXTRA85	0.0141	141	0	-5.17
E	E38	E38EXTRA	E38EXTRA86				-5.17
E	E39	E39RS	E39RS9				1.231
E	E39	E39BL	E39BL41	0.0092	92	0	1.231
E	E39	E39BL	E39BL41	0.01	100	0	1.231
E	E39	E39BL	E39BL41	0.0014	14	0	1.231
E	E39	E39BL	E39BL42	0.0064	64	0	1.231
E	E39	E39BL	E39BL42	0.0012	12	0	1.231
E	E39	E39BL	E39BL43				1.231
E	E39	E39AM	E39AM51				1.231
E	E39	E39AM	E39AM52				1.231
E	E39	E39AM	E39AM53				1.231
E	E39	E39RJ	E39RJ61				1.231
E	E39	E39EXTRA	E39EXTRA69	0.0101	101	0	1.231
E	E39	E39EXTRA	E39EXTRA70	0.0095	95	0	1.231
E	E39	E39EXTRA	E39EXTRA71	0.0091	91	1	1.231
E	E39	E39EXTRA	E39EXTRA72	0.0091	91	0	1.231
E	E39	E39EXTRA	E39EXTRA73	0.0041	41	1	1.231
E	E39	E39EXTRA	E39EXTRA74	0.0026	26	0	1.231
E	E39	E39EXTRA	E39EXTRA75				1.231
E	E39	E49EXTRA	E49EXTRA170	0.0057	57	0	1.231
E	E40	E40AZ	E40AZ150	0.0065	65	0	1.752
E	E40	E40AZ	E40AZ150	0.0067	67	0	1.752
E	E40	E40AZ	E40AZ151	0.0064	64	0	1.752
E	E40	E40AZ	E40AZ151	0.0051	51	0	1.752
E	E40	E40AZ	E40AZ151	0.0058	58	0	1.752
E	E40	E40AZ	E40AZ151	0.0058	58	0	1.752
E	E40	E40AZ	E40AZ152	0.0063	63	0	1.752
E	E40	E40BL	E40BL153	0.0052	52	0	1.752
E	E40	E40BL	E40BL153	0.0046	46	0	1.752
E	E40	E40AM	E40AM154	0.0072	72	0	1.752
E	E40	E40AM	E40AM154	0.0063	63	0	1.752
E	E41	E49EXTRA	E49EXTRA170	0.0068	68	0
E	E42	E42BL	E42BL141				-1.01
E	E42	E42BL	E42BL142				-1.01
E	E42	E42BL	E42BL143				-1.01
E	E42	E42BL	E42BL144				-1.01
E	E42	E42BL	E42BL145				-1.01
E	E42	E42AM	E42AM146				-1.01
E	E42	E42AM	E42AM147				-1.01
E	E42	E42RJ	E42RJ148				-1.01
E	E42	E42RJ	E42RJ149				-1.01
E	E43	E49EXTRA	E49EXTRA169	0.0055	55	0
E	E45	E49EXTRA	E49EXTRA169	0.0058	58	0	1.6645
E	E45	E45RS	E45RS181	0.0123	123	0	1.6645
E	E45	E45RS	E45RS182				1.6645
E	E45	E45EXTRA	E45EXTRA243	0.0131	131	0	1.6645
E	E45	E45EXTRA	E45EXTRA248	0.0054	54	0	1.6645
E	E45	E45EXTRA	E45EXTRA249	0.0151	151	0	1.6645
E	E45	E45EXTRA	E45EXTRA250	0.0104	104	0	1.6645
E	E45	E45EXTRA	E45EXTRA251	0.0128	128	1	1.6645
E	E45	E45EXTRA	E45EXTRA252	0.008	80	0	1.6645
E	E46	E46EXTRA	E46EXTRA91	0.0125	125	1	-4.2625
E	E46	E46EXTRA	E46EXTRA92	0.0053	53	0	-4.2625
E	E46	E46EXTRA	E46EXTRA93	0.0102	102	1	-4.2625
E	E46	E46EXTRA	E46EXTRA94	0.0113	113	1	-4.2625
E	E46	E46EXTRA	E46EXTRA95	0.0101	101	1	-4.2625
E	E46	E46EXTRA	E46EXTRA96	0.0103	103	1	-4.2625
E	E46	E46EXTRA	E46EXTRA97	0.012	120	0	-4.2625
E	E46	E45EXTRA	E45EXTRA243	0.0082	82	0	-4.2625
E	E47	E47AM	E47AM106	0.0107	107	0	0.6706
E	E47	E49EXTRA	E49EXTRA168	0.0086	86	0	0.6706
E	E47	E45EXTRA	E45EXTRA244	0.0073	73	0	0.6706
E	E47BIS	E47BISRS	E47BISRS87	0.0047	47	0	-1.208
E	E47BIS	E47BISRS	E47BISRS88	0.0074	74	0	-1.208
E	E47BIS	E47BISRS	E47BISRS88	0.0088	88	0	-1.208
E	E47BIS	E47BISRS	E47BISRS89	0.0113	113	1	-1.208
E	E47BIS	E47BISRS	E47BISRS89	0.006	60	0	-1.208
E	E47BIS	E47BISRS	E47BISRS90	0.0045	45	0	-1.208
E	E47BIS	E47BISAZ	E47BISAZ179	0.0055	55	0	-1.208
E	E47BIS	E47BISAZ	E47BISAZ180	0.0062	62	0	-1.208
E	E48	E48EXTRA	E48EXTRA47	0.0098	98	0	1.0765
E	E48	E48EXTRA	E48EXTRA47	0.0099	99	0	1.0765
E	E48	E48EXTRA	E48EXTRA47	0.0006	6	0	1.0765
E	E48	E48EXTRA	E48EXTRA47	0.0008	8	0	1.0765
E	E48	E48EXTRA	E48EXTRA48	0.0105	105	0	1.0765
E	E48	E48EXTRA	E48EXTRA48	0.0073	73	0	1.0765
E	E48	E48EXTRA	E48EXTRA49				1.0765
E	E48	E48BL	E48BL108	0.0018	18	0	1.0765
E	E48	E48AZ	E48AZ119	0.0073	73	0	1.0765
E	E48	E48AZ	E48AZ119	0.0062	62	0	1.0765
E	E48	E48AZ	E48AZ120	0.0063	63	0	1.0765
E	E48	E48AZ	E48AZ121	0.0042	42	0	1.0765
E	E48	E48AZ	E48AZ121	0.0035	35	0	1.0765
E	E48	E45EXTRA	E45EXTRA244	0.0061	61	0	1.0765
E	E49	E49BL	E49BL50				5.21
E	E49	E49AM	E49AM107				5.21
E	E49	E49EXTRA	E49EXTRA168	0.0062	62	0	5.21
E	E49	E49EXTRA	E49EXTRA175	0.0105	105	0	5.21
E	E49	E49EXTRA	E49EXTRA176	0.0048	48	0	5.21
E	E49	E49EXTRA	E49EXTRA177	0.0059	59	0	5.21
E	E49	E49EXTRA	E49EXTRA177	0.0067	67	0	5.21
E	E49	E49EXTRA	E49EXTRA178	0.0046	46	0	5.21
E	E49	E45EXTRA	E45EXTRA244	0.0083	83	0	5.21
E	E50	E45EXTRA	E45EXTRA244	0.0069	69	0	-1.085
E	E51	E51RS	E51RS131	0.0111	111	1	-0.6355
E	E51	E51RS	E51RS132	0.01	100	0	-0.6355
E	E51	E51RS	E51RS132	0.0116	116	0	-0.6355
E	E51	E51RS	E51RS132	0.0134	134	0	-0.6355
E	E51	E51RS	E51RS133	0.012	120	0	-0.6355
E	E51	E51RS	E51RS134	0.0132	132	0	-0.6355
E	E51	E51RJ	E51RJ135	0.0127	127	0	-0.6355
E	E51	E51RJ	E51RJ135	0.0116	116	1	-0.6355
E	E51	E51RJ	E51RJ136	0.01	100	1	-0.6355
E	E51	E51RJ	E51RJ136	0.0108	108	0	-0.6355
E	E51	E51RJ	E51RJ137	0.0086	86	1	-0.6355
E	E51	E51RJ	E51RJ137	0.0086	86	0	-0.6355
E	E51	E51RJ	E51RJ137	0.0076	76	0	-0.6355
E	E51	E51RJ	E51RJ138	0.0077	77	1	-0.6355
E	E51	E51BL	E51BL139	0.0118	118	1	-0.6355
E	E51	E51AZ	E51AZ155	0.012	120	1	-0.6355
E	E51	E51AZ	E51AZ156	0.0102	102	1	-0.6355
E	E51	E51AZ	E51AZ156	0.0108	108	1	-0.6355
E	E51	E51AM	E51AM157	0.0107	107	1	-0.6355
E	E51	E51AM	E51AM158	0.0115	115	0	-0.6355
E	E51	E51AM	E51AM159	0.0085	85	1	-0.6355
E	E51	E51EXTRA	E51EXTRA160	0.0099	99	1	-0.6355
E	E51	E51EXTRA	E51EXTRA160	0.0089	89	1	-0.6355
E	E51	E51EXTRA	E51EXTRA160	0.0062	62	0	-0.6355
E	E51	E51EXTRA	E51EXTRA161	0.0065	65	0	-0.6355
E	E51	E51EXTRA	E51EXTRA161	0.0077	77	0	-0.6355
E	E51	E51EXTRA	E51EXTRA161	0.006	60	0	-0.6355
E	E51	E51EXTRA	E51EXTRA161	0.0065	65	1	-0.6355
E	E51	E51EXTRA	E51EXTRA162	0.0144	144	1	-0.6355
E	E51	E51EXTRA	E51EXTRA163	0.011	110	0	-0.6355
E	E51	E51EXTRA	E51EXTRA164	0.0135	135	0	-0.6355
E	E51	E51EXTRA	E51EXTRA165	0.0077	77	0	-0.6355
E	E51	E51EXTRA	E51EXTRA166	0.0093	93	1	-0.6355
E	E51	E51EXTRA	E51EXTRA167	0.0051	51	0	-0.6355
E	E51	E45EXTRA	E45EXTRA245	0.009	90	0	16.645
E	E52	E52AM	E52AM109	0	0		5.1385
E	E52	E52AM	E52AM110	0.0122	122	0	5.1385
E	E52	E52AM	E52AM110	0.0124	124	0	5.1385
E	E52	E52AM	E52AM111	0.0069	69	0	5.1385
E	E52	E52RS	E52RS112	0.0103	103	0	5.1385
E	E52	E52RS	E52RS112	0.0121	121	0	5.1385
E	E52	E52RS	E52RS113	0.0064	64	0	5.1385
E	E52	E52RS	E52RS114	0.0076	76	0	5.1385
E	E52	E52RS	E52RS115	0.0137	137	1	5.1385
E	E52	E52RS	E52RS115	0.0078	78	0	5.1385
E	E52	E52RS	E52RS115	0.0016	16	0	5.1385
E	E52	E52RS	E52RS116		56		5.1385
E	E52	E52RS	E52RS117	0.0014	14	0	5.1385
E	E52	E52RS	E52RS118				5.1385
E	E52	E52EXTRA	E52EXTRA122	0.0119	119	0	5.1385
E	E52	E52EXTRA	E52EXTRA122	0.0161	161	0	5.1385
E	E52	E52EXTRA	E52EXTRA122	0.0121	121	0	5.1385
E	E52	E52EXTRA	E52EXTRA122	0.0132	132	0	5.1385
E	E52	E52EXTRA	E52EXTRA123	0.0096	96	0	5.1385
E	E52	E52EXTRA	E52EXTRA123	0.014	140	1	5.1385
E	E52	E52EXTRA	E52EXTRA123	0.0107	107	0	5.1385
E	E52	E52EXTRA	E52EXTRA123	0.0093	93	0	5.1385
E	E52	E52EXTRA	E52EXTRA123	0.0103	103	0	5.1385
E	E52	E52EXTRA	E52EXTRA124	0.009	90	0	5.1385
E	E52	E52EXTRA	E52EXTRA124	0.0137	137	1	5.1385
E	E52	E52EXTRA	E52EXTRA124	0.0124	124	0	5.1385
E	E52	E52EXTRA	E52EXTRA125	0.0103	103	0	5.1385
E	E52	E52EXTRA	E52EXTRA125	0.0161	161	1	5.1385
E	E52	E52EXTRA	E52EXTRA125	0.0084	84	0	5.1385
E	E52	E52EXTRA	E52EXTRA125	0.0099	99	0	5.1385
E	E52	E52EXTRA	E52EXTRA125	0.0119	119	0	5.1385
E	E52	E52EXTRA	E52EXTRA125	0.0079	79	0	5.1385
E	E52	E52EXTRA	E52EXTRA126	0.0125	125	0	5.1385
E	E52	E52EXTRA	E52EXTRA126	0.0071	71	0	5.1385
E	E52	E52EXTRA	E52EXTRA126	0.0098	98	0	5.1385
E	E52	E52EXTRA	E52EXTRA127	0.0113	113	1	5.1385
E	E52	E52EXTRA	E52EXTRA127	0.0096	96	0	5.1385
E	E52	E52EXTRA	E52EXTRA128	0.0103	103	0	5.1385
E	E52	E52EXTRA	E52EXTRA129	0.011	110	0	5.1385
E	E52	E52EXTRA	E52EXTRA130	0.0098	98	0	5.1385
E	E52	E52EXTRA	E52EXTRA130	0.0096	96	0	5.1385
E	E52	E52AZ	E52AZ140	0.0102	102	0	5.1385
E	E52	E45EXTRA	E45EXTRA246	0.0112	112	0	5.1385
E	E53	E53RJ	E53RJ186	0.0092	92	0	-2.236
E	E53	E53RJ	E53RJ186	0.0094	94	0	-2.236
E	E53	E53RJ	E53RJ186	0.0077	77	0	-2.236
E	E53	E53AZ	E53AZ198	0.0082	82	0	-2.236
E	E53	E53AZ	E53AZ199	0.0091	91	0	-2.236
E	E53	E45EXTRA	E45EXTRA246	0.0059	59	0	-2.236
E	E54	E45EXTRA	E45EXTRA246	0.0102	102	0	-1.9275
E	E55	E55AM	E55AM216	0.0113	113	0	3.699
E	E55	E55AM	E55AM216	0.0107	107	0	3.699
E	E55	E55AM	E55AM217	0.0123	123	0	3.699
E	E55	E55AM	E55AM218	0.0102	102	0	3.699
E	E55	E55AM	E55AM218	0.0104	104	0	3.699
E	E55	E55AM	E55AM219	0.0082	82	0	3.699
E	E55	E55AM	E55AM219	0.0075	75	0	3.699
E	E55	E55AM	E55AM219	0.0073	73	0	3.699
E	E55	E55AM	E55AM220	0.0096	96	0	3.699
E	E55	E55AM	E55AM220	0.009	90	0	3.699
E	E55	E55EXTRA	E55EXTRA222	0.0111	111	0	3.699
E	E55	E55EXTRA	E55EXTRA222	0.011	110	0	3.699
E	E55	E55EXTRA	E55EXTRA223	0.0091	91	0	3.699
E	E55	E55EXTRA	E55EXTRA223	0.0088	88	0	3.699
E	E55	E55EXTRA	E55EXTRA223	0.0076	76	0	3.699
E	E55	E55EXTRA	E55EXTRA224	0.011	110	0	3.699
E	E55	E55EXTRA	E55EXTRA224	0.0097	97	0	3.699
E	E55	E55EXTRA	E55EXTRA225	0.0092	92	0	3.699
E	E55	E55EXTRA	E55EXTRA225	0.0092	92	0	3.699
E	E55	E55EXTRA	E55EXTRA225	0.0103	103	0	3.699
E	E55	E55EXTRA	E55EXTRA226	0.0084	84	0	3.699
E	E55	E55EXTRA	E55EXTRA226	0.0084	84	0	3.699
E	E55	E55EXTRA	E55EXTRA226	0.0079	79	0	3.699
E	E55	E55EXTRA	E55EXTRA226	0.0083	83	0	3.699
E	E55	E55EXTRA	E55EXTRA227	0.0091	91	0	3.699
E	E55	E55EXTRA	E55EXTRA227	0.0078	78	0	3.699
E	E55	E55EXTRA	E55EXTRA228	0.0093	93	0	3.699
E	E55	E55EXTRA	E55EXTRA229	0.0093	93	0	3.699
E	E55	E55EXTRA	E55EXTRA230	0.0095	95	0	3.699
E	E55	E45EXTRA	E45EXTRA246	0.0076	76	1	3.699
E	E56	E45EXTRA	E45EXTRA247	0.0132	132	0	-0.094
E	E57	E45EXTRA	E45EXTRA247	0.0091	91	0
E	E58	E45EXTRA	E45EXTRA247	0.0123	123	0
E	E6	E6RJ	E6RJ221	0.0051	51	0	-4.10333
E	E6	E6BL	E6BL231				-4.10333
E	E6	E6BL	E6BL232				-4.10333
E	E6	E6BL	E6BL233				-4.10333
ST	ST12	ST12AM	ST12AM40	0.003	30	0	1.2745
ST	ST12	ST12AM	ST12AM41	0.0041	41	0	1.2745
ST	ST12	ST12AM	ST12AM42	0.0086	86	0	1.2745
ST	ST17	ST17EXTRA	ST17EXTRA45	0.0129	129	1	2.392
ST	ST17	ST17EXTRA	ST17EXTRA45	0.0123	123	0	2.392
ST	ST17	ST17EXTRA	ST17EXTRA46	0.0107	107	0	2.392
ST	ST17	ST17EXTRA	ST17EXTRA47	0.0121	121	0	2.392
ST	ST17	ST17EXTRA	ST17EXTRA48	0.0123	123	0	2.392
ST	ST17	ST17EXTRA	ST17EXTRA48	0.0117	117	0	2.392
ST	ST17	ST17EXTRA	ST17EXTRA49	0.0135	135	0	2.392
ST	ST17	ST17AM	ST17AM70	0.0152	152	0	2.392
ST	ST18	ST18EXTRA	ST18EXTRA9	0.013	130	0	0.166
ST	ST18	ST18EXTRA	ST18EXTRA10	0.0154	154	0	0.166
ST	ST18	ST18EXTRA	ST18EXTRA11				0.166
ST	ST18	ST18RS	ST18RS12	0.0085	85	0	0.166
ST	ST18	ST18RJ	ST18RJ13	0.0152	152	0	0.166
ST	ST18	ST18RJ	ST18RJ13	0.0145	145	0	0.166
ST	ST18	ST18RJ	ST18RJ14	0.0131	131	0	0.166
ST	ST18	ST18RJ	ST18RJ14	0.0157	157	0	0.166
ST	ST18	ST18RJ	ST18RJ15				0.166
ST	ST18	ST18RJ	ST18RJ16				0.166
ST	ST19	ST19AZ	ST19AZ57	0.0064	64	0	0.027
ST	ST19	ST19AZ	ST19AZ58	0.0074	74	0	0.027
ST	ST19	ST19AZ	ST19AZ59	0.0049	49	0	0.027
ST	ST22	ST22BL	ST22BL1	0.0107	107	0	2.1125
ST	ST22	ST22BL	ST22BL2	0.0109	109	0	2.1125
ST	ST22	ST22RJ	ST22RJ30				2.1125
ST	ST22	ST22RJ	ST22RJ31				2.1125
ST	ST22	ST22RJ	ST22RJ32				2.1125
ST	ST22	ST22RJ	ST22RJ33				2.1125
ST	ST22	ST22RJ	ST22RJ34				2.1125
ST	ST22	ST22EXTRA	ST22EXTRA35	0.0117	117	1	2.1125
ST	ST22	ST22EXTRA	ST22EXTRA35	0.0126	126	0	2.1125
ST	ST22	ST22EXTRA	ST22EXTRA36	0.0126	126	1	2.1125
ST	ST22	ST22EXTRA	ST22EXTRA36	0.0125	125	0	2.1125
ST	ST22	ST22EXTRA	ST22EXTRA37	0.0151	151	1	2.1125
ST	ST24	ST24AM	ST24AM50	0.0109	109	0	0.0125
ST	ST24	ST24AM	ST24AM50	0.0099	99	1	0.0125
ST	ST24	ST24AM	ST24AM51	0.0097	97	0	0.0125
ST	ST24	ST24AM	ST24AM51	0.0103	103	0	0.0125
ST	ST24	ST24AM	ST24AM51	0.0105	105	0	0.0125
ST	ST24	ST24AM	ST24AM51	0.0084	84	0	0.0125
ST	ST24	ST24AM	ST24AM52	0.012	120	0	0.0125
ST	ST24	ST24AM	ST24AM53				0.0125
ST	ST24	ST24AM	ST24AM54				0.0125
ST	ST24	ST24AM	ST24AM55				0.0125
ST	ST24	ST24AM	ST24AM56				0.0125
ST	ST25	ST25RS	ST25RS60	0.0059	59	0	0.272
ST	ST25	ST25RS	ST25RS60	0.0064	64	0	0.272
ST	ST25	ST25RS	ST25RS60	0.006	60	0	0.272
ST	ST25	ST25RS	ST25RS61	0.0071	71	0	0.272
ST	ST25	ST25RS	ST25RS62	0.0088	88	0	0.272
ST	ST26	ST26AZ	ST26AZ3				0.97722
ST	ST26	ST26AZ	ST26AZ4				0.97722
ST	ST26	ST26AZ	ST26AZ5				0.97722
ST	ST26	ST26AZ	ST26AZ6				0.97722
ST	ST26	ST26AZ	ST26AZ7				0.97722
ST	ST26	ST26EXTRA	ST26EXTRA21				0.9772
ST	ST26	ST26EXTRA	ST26EXTRA22				0.9772
ST	ST26	ST26EXTRA	ST26EXTRA23				0.9772
ST	ST26	ST26EXTRA	ST26EXTRA24				0.9772
ST	ST26	ST26EXTRA	ST26EXTRA25				0.9772
ST	ST26	ST26EXTRA	ST26EXTRA26				0.9772
ST	ST26	ST26EXTRA	ST26EXTRA27				0.9772
ST	ST26	ST26EXTRA	ST26EXTRA28				0.9772
ST	ST26	ST26EXTRA	ST26EXTRA29				0.9772
ST	ST26	ST26BL	ST26BL67	0.0198	198	0	0.9772
ST	ST26	ST26BL	ST26BL68				0.9772
ST	ST26	ST26BL	ST26BL69				0.9772
ST	ST27	ST27BL	ST27BL17	0.0132	132	0	3.36222
ST	ST27	ST27BL	ST27BL18	0.0125	125	0	3.36222
ST	ST27	ST27BL	ST27BL19	0.0114	114	0	3.36222
ST	ST27	ST27RS	ST27RS43				3.36222
ST	ST27	ST27RS	ST27RS44				3.36222
ST	ST27	ST27AZ	ST27AZ66	0.0142	142	0	3.36222
ST	ST3	ST3RJ	ST3RJ8				-0.3605
ST	ST32	ST32BL	ST32BL100	0.0133	133	0	-3.9872
ST	ST32	ST32BL	ST32BL100	0.0126	126	0	-3.9872
ST	ST32	ST32RS	ST32RS101	0			-3.9872
ST	ST33	ST33RJ	ST33RJ98	0.0134	134	0	-9.7725
ST	ST35	ST35RJ	ST35RJ108	0.0184	184	1	0.026
ST	ST35	ST35RJ	ST35RJ108	0.0197	197	1	0.026
ST	ST35	ST35RJ	ST35RJ109	0.0192	192	1	0.026
ST	ST35	ST35RJ	ST35RJ109	0.012	120	1	0.026
ST	ST35	ST35EXTRA	ST35EXTRA112	0.0156	156	0	0.026
ST	ST35	ST35EXTRA	ST35EXTRA112	0.0161	161	0	0.026
ST	ST35	ST35EXTRA	ST35EXTRA113				0.026
ST	ST35	ST35EXTRA	ST35EXTRA114	0.0119	119	0	0.026
ST	ST36	ST36AM	ST36AM94	0.0082	82	0	-1.105
ST	ST36	ST36AM	ST36AM94	0.0075	75	0	-1.105
ST	ST36	ST36AM	ST36AM95	0.0054	54	0	-1.105
ST	ST36	ST36AM	ST36AM95	0.0057	57	0	-1.105
ST	ST36	ST36AM	ST36AM96	0.0056	56	0	-1.105
ST	ST36	ST36AM	ST36AM97	0.0046	46	0	-1.105
ST	ST36	ST36EXTRA	ST36EXTRA123	0.0053	53	0	-1.105
ST	ST36	ST36EXTRA	ST36EXTRA123	0.0073	73	0	-1.105
ST	ST36	ST36EXTRA	ST36EXTRA124	0.0091	91	1	-1.105
ST	ST36	ST36EXTRA	ST36EXTRA124	0.0101	101	1	-1.105
ST	ST36	ST36EXTRA	ST36EXTRA125	0.0051	51	0	-1.105
ST	ST36	ST36EXTRA	ST36EXTRA125	0.0039	39	0	-1.105
ST	ST37	ST37AZ	ST37AZ127	0.0148	148	0	0.6927
ST	ST37	ST37AZ	ST37AZ127	0.0147	147	0	0.6927
ST	ST37	ST37AZ	ST37AZ128	0.0169	169	0	0.6927
ST	ST37	ST37AZ	ST37AZ129	0.0159	159	0	0.6927
ST	ST40	ST40RJ	ST40RJ126	0.0036	36	0	-1.384
ST	ST40	ST40RJ	ST40RJ126	0.0032	32	0	-1.384
ST	ST40	ST40AM	ST40AM134	0.0141	141	0	-1.384
ST	ST40	ST40AM	ST40AM134	0.0164	164	0	-1.384
ST	ST40	ST40AM	ST40AM134	0.0107	107	0	-1.384
ST	ST40	ST40AM	ST40AM134	0.0103	103	1	-1.384
ST	ST40	ST40AM	ST40AM135	0.0142	142	1	-1.384
ST	ST40	ST40AM	ST40AM135	0.0152	152	1	-1.384
ST	ST40	ST40AM	ST40AM135	0.0165	165	1	-1.384
ST	ST40	ST40AM	ST40AM136	0.0132	132	0	-1.384
ST	ST40	ST40AM	ST40AM136	0.0134	134	1	-1.384
ST	ST40	ST40AM	ST40AM136	0.0165	165	0	-1.384
ST	ST40	ST40AM	ST40AM137	0.0153	153	0	-1.384
ST	ST40	ST40AM	ST40AM137	0.0148	148	1	-1.384
ST	ST40	ST40AM	ST40AM137	0.0116	116	1	-1.384
ST	ST40	ST40AM	ST40AM138	0.0165	165	1	-1.384
ST	ST40	ST40AM	ST40AM138	0.0166	166	1	-1.384
ST	ST40	ST40AM	ST40AM138	0.0145	145	1	-1.384
ST	ST40	ST40AM	ST40AM139	0.0225	225	1	-1.384
ST	ST40	ST40AM	ST40AM140	0.015	150	1	-1.384
ST	ST40	ST40AM	ST40AM140	0.0148	148	1	-1.384
ST	ST40	ST40AM	ST40AM140	0.0161	161	1	-1.384
ST	ST40	ST40AM	ST40AM141	0.0157	157	1	-1.384
ST	ST40	ST40AM	ST40AM141	0.0141	141	1	-1.384
ST	ST40	ST40AM	ST40AM141	0.0124	124	0	-1.384
ST	ST40	ST40AM	ST40AM141	0.0151	151	0	-1.384
ST	ST40	ST40AM	ST40AM142	0.018	180	0	-1.384
ST	ST40	ST40AM	ST40AM143	0.0181	181	1	-1.384
ST	ST40	ST40AM	ST40AM143	0.0158	158	1	-1.384
ST	ST40	ST40AM	ST40AM143	0.0168	168	0	-1.384
ST	ST40	ST40AM	ST40AM143	0.0164	164	1	-1.384
ST	ST41	ST41AM	ST41AM130	0.0086	86	0	0.6255
ST	ST41	ST41AM	ST41AM131	0.0084	84	0	0.6255
ST	ST41	ST41AM	ST41AM132	0.0079	79	0	0.6255
ST	ST41	ST41AM	ST41AM133	0.0033	33	0	0.6255
ST	ST41	ST41EXTRA	ST41EXTRA146	0.0118	118	0	0.6255
ST	ST41	ST41EXTRA	ST41EXTRA147	0.0092	92	0	0.6255
ST	ST41	ST41EXTRA	ST41EXTRA147	0.0097	97	0	0.6255
ST	ST41	ST41EXTRA	ST41EXTRA147	0.0081	81	0	0.6255
ST	ST41	ST41EXTRA	ST41EXTRA147	0.008	80	0	0.6255
ST	ST41	ST41EXTRA	ST41EXTRA147	0.0081	81	0	0.6255
ST	ST41	ST41EXTRA	ST41EXTRA147	0.0091	91	0	0.6255
ST	ST41	ST41EXTRA	ST41EXTRA148	0.0091	91	0	0.6255
ST	ST41	ST41EXTRA	ST41EXTRA149	0.0089	89	0	0.6255
ST	ST41	ST41EXTRA	ST41EXTRA150	0.0106	106	0	0.6255
ST	ST41	ST41EXTRA	ST41EXTRA151	0.0117	117	0	0.6255
ST	ST41	ST41EXTRA	ST41EXTRA151	0.011	110	0	0.6255
ST	ST41	ST41EXTRA	ST41EXTRA151	0.0092	92	0	0.6255
ST	ST41	ST41EXTRA	ST41EXTRA152	0.0098	98	0	0.6255
ST	ST41	ST41EXTRA	ST41EXTRA152	0.0107	107	0	0.6255
ST	ST41	ST41EXTRA	ST41EXTRA153	0.0114	114	0	0.6255
ST	ST41	ST41EXTRA	ST41EXTRA154	0.0097	97	0	0.6255
ST	ST41	ST41EXTRA	ST41EXTRA155	0.0089	89	0	0.6255
ST	ST41	ST41RJ	ST41RJ156	0.0091	91	0	0.6255
ST	ST41	ST41BL	ST41BL157	0.0102	102	0	0.6255
ST	ST41	ST41BL	ST41BL158	0.0097	97	0	0.6255
ST	ST41	ST41BL	ST41BL159	0.0104	104	0	0.6255
ST	ST41	ST41BL	ST41BL160	0.0092	92	0	0.6255
ST	ST41	ST41BL	ST41BL161	0.0087	87	0	0.6255
ST	ST41	ST41RS	ST41RS162	0.0111	111	0	0.6255
ST	ST41	ST41RS	ST41RS162	0.0103	103	0	0.6255
ST	ST41	ST41RS	ST41RS162	0.011	110	0	0.6255
ST	ST41	ST41RS	ST41RS163	0.0102	102	0	0.6255
ST	ST41	ST41RS	ST41RS164	0.0116	116	0	0.6255
ST	ST41	ST41RS	ST41RS165	0.0091	91	0	0.6255
ST	ST41	ST41RS	ST41RS166	0.0111	111	0	0.6255
ST	ST41	ST41RS	ST41RS167	0.0098	98	0	0.6255
ST	ST41	ST41RS	ST41RS167	0.0074	74	0	0.6255
ST	ST41	ST41RS	ST41RS168	0.0091	91	0	0.6255
ST	ST42	ST42EXTRA	ST42EXTRA83	0.0103	103	0	3.8245
ST	ST42	ST42EXTRA	ST42EXTRA83	0.0063	63	0	3.8245
ST	ST42	ST42EXTRA	ST42EXTRA84	0.0081	81	0	3.8245
ST	ST42	ST42EXTRA	ST42EXTRA84	0.0085	85	0	3.8245
ST	ST42	ST42EXTRA	ST42EXTRA84	0.0092	92	0	3.8245
ST	ST42	ST42EXTRA	ST42EXTRA84	0.0075	75	0	3.8245
ST	ST42	ST42EXTRA	ST42EXTRA84	0.0084	84	1	3.8245
ST	ST42	ST42EXTRA	ST42EXTRA84	0.0083	83	0	3.8245
ST	ST42	ST42EXTRA	ST42EXTRA84	0.0057	57	0	3.8245
ST	ST42	ST42EXTRA	ST42EXTRA84	0.0057	57	0	3.8245
ST	ST42	ST42EXTRA	ST42EXTRA85	0.0078	78	0	3.8245
ST	ST42	ST42EXTRA	ST42EXTRA85	0.0071	71	0	3.8245
ST	ST42	ST42EXTRA	ST42EXTRA85	0.0083	83	0	3.8245
ST	ST42	ST42EXTRA	ST42EXTRA85	0.0066	66	0	3.8245
ST	ST42	ST42EXTRA	ST42EXTRA86	0.0108	108	0	3.8245
ST	ST42	ST42EXTRA	ST42EXTRA86	0.009	90	0	3.8245
ST	ST42	ST42EXTRA	ST42EXTRA86	0.0067	67	0	3.8245
ST	ST42	ST42EXTRA	ST42EXTRA87	0.0158	158	0	3.8245
ST	ST42	ST42EXTRA	ST42EXTRA88	0.0101	101	0	3.8245
ST	ST42	ST42EXTRA	ST42EXTRA88	0.0089	89	0	3.8245
ST	ST42	ST42EXTRA	ST42EXTRA88	0.0066	66	1	3.8245
ST	ST42	ST42EXTRA	ST42EXTRA89	0.0123	123	0	3.8245
ST	ST42	ST42EXTRA	ST42EXTRA90	0.0103	103	0	3.8245
ST	ST42	ST42EXTRA	ST42EXTRA90	0.008	80	0	3.8245
ST	ST42	ST42EXTRA	ST42EXTRA91	0.0111	111	0	3.8245
ST	ST42	ST42EXTRA	ST42EXTRA91	0.0104	104	0	3.8245
ST	ST42	ST42EXTRA	ST42EXTRA92	0.0081	81	0	3.8245
ST	ST42	ST42EXTRA	ST42EXTRA92	0.008	80	0	3.8245
ST	ST42	ST42EXTRA	ST42EXTRA92	0.0035	35	0	3.8245
ST	ST42	ST42EXTRA	ST42EXTRA93	0			3.8245
ST	ST42	ST42RJ	ST42RJ116	0.0096	96	0	3.8245
ST	ST42	ST42RJ	ST42RJ116	0.0098	98	0	3.8245
ST	ST42	ST42RJ	ST42RJ116	0.0092	92	0	3.8245
ST	ST42	ST42RJ	ST42RJ117	0.0079	79	0	3.8245
ST	ST42	ST42RJ	ST42RJ117	0.0075	75	0	3.8245
ST	ST42	ST42RJ	ST42RJ117	0.0086	86	0	3.8245
ST	ST42	ST42RJ	ST42RJ118	0.0076	76	0	3.8245
ST	ST42	ST42RJ	ST42RJ118	0.0109	109	0	3.8245
ST	ST42	ST42RJ	ST42RJ118	0.0069	69	0	3.8245
ST	ST42	ST42RJ	ST42RJ118	0.014	140	0	3.8245
ST	ST42	ST42RJ	ST42RJ118	0.0101	101	0	3.8245
ST	ST42	ST42RJ	ST42RJ118	0.0067	67	0	3.8245
ST	ST42	ST42RJ	ST42RJ119	0.0093	93	0	3.8245
ST	ST42	ST42RJ	ST42RJ120	0.0086	86	0	3.8245
ST	ST42	ST42RJ	ST42RJ120	0.0085	85	0	3.8245
ST	ST42	ST42RJ	ST42RJ120	0.0083	83	0	3.8245
ST	ST42	ST42RJ	ST42RJ121	0.0094	94	0	3.8245
ST	ST42	ST42RJ	ST42RJ121	0.0087	87	0	3.8245
ST	ST42	ST42RJ	ST42RJ122	0.0031	31	0	3.8245
ST	ST42	ST42RJ	ST42RJ122	0.005	50	0	3.8245
ST	ST42	ST42RJ	ST42RJ122	0.0038	38	0	3.8245
ST	ST42	ST42RJ	ST42RJ122	0.0045	45	0	3.8245
ST	ST42	ST42AM	ST42AM144	0.0108	108	0	3.8245
ST	ST42	ST42AM	ST42AM144	0.0114	114	0	3.8245
ST	ST42	ST42AM	ST42AM145	0.0106	106	0	3.8245
ST	ST42	ST42AM	ST42AM145	0.0109	109	0	3.8245
ST	ST42	ST42AZ	ST42AZ169	0.0129	129	1	3.8245
ST	ST42	ST42AZ	ST42AZ169	0.0116	116	0	3.8245
ST	ST42	ST42AZ	ST42AZ170	0.0162	162	0	3.8245
ST	ST42	ST42AZ	ST42AZ170	0.0151	151	0	3.8245
ST	ST42	ST42AZ	ST42AZ170	0.0151	151	0	3.8245
ST	ST42	ST42AZ	ST42AZ171	0.0116	116	0	3.8245
ST	ST42	ST42AZ	ST42AZ171	0.0108	108	0	3.8245
ST	ST42	ST42AZ	ST42AZ171	0.0098	98	0	3.8245
ST	ST42	ST42AZ	ST42AZ171	0.009	90	1	3.8245
ST	ST42	ST42AZ	ST42AZ172	0.0129	129	0	3.8245
ST	ST42	ST42AZ	ST42AZ172	0.0142	142	0	3.8245
ST	ST42	ST42AZ	ST42AZ172	0.0112	112	0	3.8245
ST	ST42	ST42AZ	ST42AZ173	0.0147	147	0	3.8245
ST	ST42	ST42AZ	ST42AZ173	0.0142	142	0	3.8245
ST	ST42	ST42AZ	ST42AZ174	0.0119	119	0	3.8245
ST	ST42	ST42AZ	ST42AZ174	0.0084	84	0	3.8245
ST	ST42	ST42AZ	ST42AZ174	0.0072	72	0	3.8245
ST	ST42	ST42AZ	ST42AZ175	0.0146	146	0	3.8245
ST	ST42	ST42AZ	ST42AZ176	0.0145	145	0	3.8245
ST	ST42	ST42AZ	ST42AZ177				3.8245
ST	ST42	ST42AZ	ST42AZ178				3.8245
ST	ST42	ST42RS	ST42RS181	0.0078	78	0	3.8245
ST	ST44	ST44EXTRA	ST44EXTRA71	0.013	130	1	2.124
ST	ST44	ST44EXTRA	ST44EXTRA72	0.006	60	0	2.124
ST	ST44	ST44EXTRA	ST44EXTRA72	0.0055	55	0	2.124
ST	ST44	ST44EXTRA	ST44EXTRA72	0.004	40	0	2.124
ST	ST44	ST44EXTRA	ST44EXTRA72	0.005	50	0	2.124
ST	ST44	ST44AZ	ST44AZ78	0.0093	93	0	2.124
ST	ST44	ST44RS	ST44RS79	0.0075	75	0	2.124
ST	ST44	ST44RS	ST44RS79	0.0076	76	0	2.124
ST	ST44	ST44RS	ST44RS79	0.0071	71	0	2.124
ST	ST44	ST44RS	ST44RS80	0.0097	97	0	2.124
ST	ST44	ST44RJ	ST44RJ81	0.0071	71	0	2.124
ST	ST44	ST44RJ	ST44RJ81	0.0059	59	0	2.124
ST	ST44	ST44RJ	ST44RJ81	0.0051	51	0	2.124
ST	ST44	ST44RJ	ST44RJ81	0.0059	59	0	2.124
ST	ST44	ST44RJ	ST44RJ81	0.0054	54	0	2.124
ST	ST44	ST44RJ	ST44RJ81	0.005	50	0	2.124
ST	ST44	ST44RJ	ST44RJ82	0.0055	55	0	2.124
ST	ST44	ST44RJ	ST44RJ82	0.006	60	0	2.124
ST	ST44	ST44RJ	ST44RJ82	0.0054	54	0	2.124
ST	ST44	ST44RJ	ST44RJ82	0.0049	49	0	2.124
ST	ST50	ST50EXTRA	ST50EXTRA73	0.0065	65	0	-2.615
ST	ST50	ST50EXTRA	ST50EXTRA74	0.0072	72	0	-2.615
ST	ST50	ST50EXTRA	ST50EXTRA75	0.012	120	0	-2.615
ST	ST50	ST50EXTRA	ST50EXTRA75	0.0075	75	0	-2.615
ST	ST50	ST50EXTRA	ST50EXTRA76	0.0085	85	0	-2.615
ST	ST50	ST50EXTRA	ST50EXTRA77	0.0034	34	0	-2.615
ST	ST50	ST32RS	ST32RS102	0.0067	67	0	-2.615
ST	ST50	ST32RS	ST32RS102	0.0078	78	0	-2.615
ST	ST50	ST32RS	ST32RS104	0.0086	86	0	-2.615
ST	ST50	ST32RS	ST32RS104	0.0104	104	0	-2.615
ST	ST50	ST32RS	ST32RS106	0.0066	66	0	-2.615
ST	ST50	ST32RS	ST32RS106	0.0071	71	0	-2.615
ST	ST51BIS	ST51BISRJ	ST51BISRJ110	0			3.31333
ST	ST51BIS	ST51BISAZ	ST51BISAZ111	0			3.31333
